# Supplementary material for: European Union’s Public Fishing Access Agreements in Developing Countries
Source: PLoS One. 2013 Nov 27;8(11):e79899. doi: 10.1371/journal.pone.0079899 (PMC3842348; doi:10.1371/journal.pone.0079899)
Supplement: Dataset S1 — Data extracted from the 1980–2012 European Union’s fishing access agreements, aggregated by gear type or species group. The first tab of the dataset (‘Data’) contains the fishing effort, the quotas/limits of reference, the industrial fees, and the EU subsidies, for each month a given country had an active agreement with the European Union. The ‘Data’ tab also contains various parameters used for our calculations, such as CPI and exchange rates. The following tabs contain the pivot tables used to aggregate the data shown in Figures 4A–B, 5, and S3, as well as Table 2. (XLSX) [file pone.0079899.s007.xlsx]

## Sheet: Data
Country	Month	Year	EUR to USD	USD to LCU	CPIi/CPI2012 for the EU	CPIi/CPI2012 for the host countries	Active	Tuna seiners (#)	Tuna seiners (GRT)	Tuna seiners' industry fee (nominal EUR/t)	Tuna liners (#)	Tuna liners (GRT)	Tuna liners' industry fee (nominal EUR/t)	Tuna quota (t)	Tuna ex-vessel price (2012 EUR/t)	Shrimp (GRT)	Shrimp (#)	Shrimp's industry fee (nominal EUR/GRT)	Shrimp quota (t)	Shrimp's ex-vessel price (2012 EUR/t)	Demersal vessels (GRT)	Demersal vessels (#)	Demersal vessels' industry fee (nominal EUR/GRT)	Demersal species' ex-vessel price (2012 EUR/t)	Other crustaceans (GRT)	Other crustaceans (#)	Other crustaceans' industry fee (nominal EUR/GRT)	Other crustaceans' ex-vessel price (2012 EUR/t)	Pelagic vessels (GRT)	Pelagic vessels (#)	Pelagic vessels' industry fee (nominal EUR/GRT)	Small pelagics' ex-vessel price (2012 EUR/t)	Black hake (GRT)	Black hake's industry fee (nominal EUR/GRT)	Black hake's ex-vessel price (2012 EUR/t)	Non-industrial vessels (GRT)	Non-industrial vessels' industry fee (nominal EUR/GRT)	EEZ access fees (nominal EUR/year)	Development aid (nominal EUR/year)	Total EU compensation (nominal EUR/year)	Tuna fleet capacity (GRT)	Non-tuna fleet capacity (GRT)	Total fleet capacity (GRT)
Angola	05 May	1987	1.13108	2.9918e-08	0.516795	1.44925e-12	1	25	24419.5	20					2419	12000		225	10000	9477.42				3996.47				10652				468.269			917.164			6025000	445000	6470000	24419.5	12000	36419.5
Angola	06 June	1987	1.13108	2.9918e-08	0.516795	1.44925e-12	1	25	24419.5	20					2419	12000		225	10000	9477.42				3996.47				10652				468.269			917.164			6025000	445000	6470000	24419.5	12000	36419.5
Angola	07 July	1987	1.13108	2.9918e-08	0.516795	1.44925e-12	1	25	24419.5	20					2419	12000		225	10000	9477.42				3996.47				10652				468.269			917.164			6025000	445000	6470000	24419.5	12000	36419.5
Angola	08 August	1987	1.13108	2.9918e-08	0.516795	1.44925e-12	1	25	24419.5	20					2419	12000		225	10000	9477.42				3996.47				10652				468.269			917.164			6025000	445000	6470000	24419.5	12000	36419.5
Angola	09 September	1987	1.13108	2.9918e-08	0.516795	1.44925e-12	1	25	24419.5	20					2419	12000		225	10000	9477.42				3996.47				10652				468.269			917.164			6025000	445000	6470000	24419.5	12000	36419.5
Angola	10 October	1987	1.13108	2.9918e-08	0.516795	1.44925e-12	1	25	24419.5	20					2419	12000		225	10000	9477.42				3996.47				10652				468.269			917.164			6025000	445000	6470000	24419.5	12000	36419.5
Angola	11 November	1987	1.13108	2.9918e-08	0.516795	1.44925e-12	1	25	24419.5	20					2419	12000		225	10000	9477.42				3996.47				10652				468.269			917.164			6025000	445000	6470000	24419.5	12000	36419.5
Angola	12 December	1987	1.13108	2.9918e-08	0.516795	1.44925e-12	1	25	24419.5	20					2419	12000		225	10000	9477.42				3996.47				10652				468.269			917.164			6025000	445000	6470000	24419.5	12000	36419.5
Angola	01 January	1988	0.945542	2.9918e-08	0.533774	7.28822e-12	1	25	24776.2	20					3208.97	12000		225	10000	8150.05				3425.29				8449.26				454.897			461.838			6025000	445000	6470000	24776.2	12000	36776.2
Angola	02 February	1988	0.945542	2.9918e-08	0.533774	7.28822e-12	1	25	24776.2	20					3208.97	12000		225	10000	8150.05				3425.29				8449.26				454.897			461.838			6025000	445000	6470000	24776.2	12000	36776.2
Angola	03 March	1988	0.945542	2.9918e-08	0.533774	7.28822e-12	1	25	24776.2	20					3208.97	12000		225	10000	8150.05				3425.29				8449.26				454.897			461.838			6025000	445000	6470000	24776.2	12000	36776.2
Angola	04 April	1988	0.945542	2.9918e-08	0.533774	7.28822e-12	1	25	24776.2	20					3208.97	12000		225	10000	8150.05				3425.29				8449.26				454.897			461.838			6025000	445000	6470000	24776.2	12000	36776.2
Angola	05 May	1988	0.945542	2.9918e-08	0.533774	7.28822e-12	1	25	24776.2	20					3208.97	12000		225	10000	8150.05				3425.29				8449.26				454.897			461.838			6025000	445000	6470000	24776.2	12000	36776.2
Angola	06 June	1988	0.945542	2.9918e-08	0.533774	7.28822e-12	1	25	24776.2	20					3208.97	12000		225	10000	8150.05				3425.29				8449.26				454.897			461.838			6025000	445000	6470000	24776.2	12000	36776.2
Angola	07 July	1988	0.945542	2.9918e-08	0.533774	7.28822e-12	1	25	24776.2	20					3208.97	12000		225	10000	8150.05				3425.29				8449.26				454.897			461.838			6025000	445000	6470000	24776.2	12000	36776.2
Angola	08 August	1988	0.945542	2.9918e-08	0.533774	7.28822e-12	1	25	24776.2	20					3208.97	12000		225	10000	8150.05				3425.29				8449.26				454.897			461.838			6025000	445000	6470000	24776.2	12000	36776.2
Angola	09 September	1988	0.945542	2.9918e-08	0.533774	7.28822e-12	1	25	24776.2	20					3208.97	12000		225	10000	8150.05				3425.29				8449.26				454.897			461.838			6025000	445000	6470000	24776.2	12000	36776.2
Angola	10 October	1988	0.945542	2.9918e-08	0.533774	7.28822e-12	1	25	24776.2	20					3208.97	12000		225	10000	8150.05				3425.29				8449.26				454.897			461.838			6025000	445000	6470000	24776.2	12000	36776.2
Angola	11 November	1988	0.945542	2.9918e-08	0.533774	7.28822e-12	1	25	24776.2	20					3208.97	12000		225	10000	8150.05				3425.29				8449.26				454.897			461.838			6025000	445000	6470000	24776.2	12000	36776.2
Angola	12 December	1988	0.945542	2.9918e-08	0.533774	7.28822e-12	1	25	24776.2	20					3208.97	12000		225	10000	8150.05				3425.29				8449.26				454.897			461.838			6025000	445000	6470000	24776.2	12000	36776.2
Angola	01 January	1989	0.895624	2.9918e-08	0.553604	3.6652e-11	1	25	25138	20					2621.79	12000		225	10000	7003.49				3313				7782.29				439.867			417.301			6025000	445000	6470000	25138	12000	37138
Angola	02 February	1989	0.895624	2.9918e-08	0.553604	3.6652e-11	1	25	25138	20					2621.79	12000		225	10000	7003.49				3313				7782.29				439.867			417.301			6025000	445000	6470000	25138	12000	37138
Angola	03 March	1989	0.895624	2.9918e-08	0.553604	3.6652e-11	1	25	25138	20					2621.79	12000		225	10000	7003.49				3313				7782.29				439.867			417.301			6025000	445000	6470000	25138	12000	37138
Angola	04 April	1989	0.895624	2.9918e-08	0.553604	3.6652e-11	1	25	25138	20					2621.79	12000		225	10000	7003.49				3313				7782.29				439.867			417.301			6025000	445000	6470000	25138	12000	37138
Angola	05 May	1989	0.895624	2.9918e-08	0.553604	3.6652e-11	1	28	28154.6	20	2	400	20		2621.79	12000	39	288	5000	7003.49	1200	3	165	3313				7782.29				439.867			417.301			7925000	1060000	8985000	28554.6	13200	41754.6
Angola	06 June	1989	0.895624	2.9918e-08	0.553604	3.6652e-11	1	28	28154.6	20	2	400	20		2621.79	8950	29	288	5000	7003.49	1200	3	165	3313				7782.29				439.867			417.301			7925000	1060000	8985000	28554.6	10150	38704.6
Angola	07 July	1989	0.895624	2.9918e-08	0.553604	3.6652e-11	1	28	28154.6	20	2	400	20		2621.79	8950	29	288	5000	7003.49	1200	3	165	3313				7782.29				439.867			417.301			7925000	1060000	8985000	28554.6	10150	38704.6
Angola	08 August	1989	0.895624	2.9918e-08	0.553604	3.6652e-11	1	28	28154.6	20	2	400	20		2621.79	8950	29	288	5000	7003.49	1200	3	165	3313				7782.29				439.867			417.301			7925000	1060000	8985000	28554.6	10150	38704.6
Angola	09 September	1989	0.895624	2.9918e-08	0.553604	3.6652e-11	1	28	28154.6	20	2	400	20		2621.79	8950	29	288	5000	7003.49	1200	3	165	3313				7782.29				439.867			417.301			7925000	1060000	8985000	28554.6	10150	38704.6
Angola	10 October	1989	0.895624	2.9918e-08	0.553604	3.6652e-11	1	28	28154.6	20	2	400	20		2621.79	8950	29	288	5000	7003.49	1200	3	165	3313				7782.29				439.867			417.301			7925000	1060000	8985000	28554.6	10150	38704.6
Angola	11 November	1989	0.895624	2.9918e-08	0.553604	3.6652e-11	1	28	28154.6	20	2	400	20		2621.79	8950	29	288	5000	7003.49	1200	3	165	3313				7782.29				439.867			417.301			7925000	1060000	8985000	28554.6	10150	38704.6
Angola	12 December	1989	0.895624	2.9918e-08	0.553604	3.6652e-11	1	28	28154.6	20	2	400	20		2621.79	8950	29	288	5000	7003.49	1200	3	165	3313				7782.29				439.867			417.301			7925000	1060000	8985000	28554.6	10150	38704.6
Angola	01 January	1990	0.924087	2.9918e-08	0.579939	1.84321e-10	1	28	28565.8	20	2	400	20		3244.15	6800	22	288	5000	8567.86	1200	3	165	3789.54				9049.83				480.532			485.058			7925000	1060000	8985000	28965.8	8000	36965.8
Angola	02 February	1990	0.924087	2.9918e-08	0.579939	1.84321e-10	1	28	28565.8	20	2	400	20		3244.15	6800	22	288	5000	8567.86	1200	3	165	3789.54				9049.83				480.532			485.058			7925000	1060000	8985000	28965.8	8000	36965.8
Angola	03 March	1990	0.924087	2.9918e-08	0.579939	1.84321e-10	1	28	28565.8	20	2	400	20		3244.15	6800	22	288	5000	8567.86	1200	3	165	3789.54				9049.83				480.532			485.058			7925000	1060000	8985000	28965.8	8000	36965.8
Angola	04 April	1990	0.924087	2.9918e-08	0.579939	1.84321e-10	1	28	28565.8	20	2	400	20		3244.15	6800	22	288	5000	8567.86	1200	3	165	3789.54				9049.83				480.532			485.058			7925000	1060000	8985000	28965.8	8000	36965.8
Angola	05 May	1990	0.924087	2.9918e-08	0.579939	1.84321e-10	1	28	28565.8	20	5	868.012	20		3244.15	8128	24	771.638	5500	8567.86	600	2	165	3789.54				9049.83				480.532			485.058			7925000	1060000	8985000	29433.8	8728	38161.8
Angola	07 July	1990	0.924087	2.9918e-08	0.579939	1.84321e-10	1	28	28565.8	20	5	868.012	20		3244.15	8128	24	771.638	5500	8567.86	600	2	165	3789.54				9049.83				480.532			485.058			7925000	1060000	8985000	29433.8	8728	38161.8
Angola	08 August	1990	0.924087	2.9918e-08	0.579939	1.84321e-10	1	28	28565.8	20	5	868.012	20		3244.15	8128	24	771.638	5500	8567.86	600	2	165	3789.54				9049.83				480.532			485.058			7925000	1060000	8985000	29433.8	8728	38161.8
Angola	09 September	1990	0.924087	2.9918e-08	0.579939	1.84321e-10	1	28	28565.8	20	5	868.012	20		3244.15	8128	24	771.638	5500	8567.86	600	2	165	3789.54				9049.83				480.532			485.058			7925000	1060000	8985000	29433.8	8728	38161.8
Angola	10 October	1990	0.924087	2.9918e-08	0.579939	1.84321e-10	1	28	28565.8	20	5	868.012	20		3244.15	8128	24	771.638	5500	8567.86	600	2	165	3789.54				9049.83				480.532			485.058			7925000	1060000	8985000	29433.8	8728	38161.8
Angola	11 November	1990	0.924087	2.9918e-08	0.579939	1.84321e-10	1	28	28565.8	20	5	868.012	20		3244.15	8128	24	771.638	5500	8567.86	600	2	165	3789.54				9049.83				480.532			485.058			7925000	1060000	8985000	29433.8	8728	38161.8
Angola	12 December	1990	0.924087	2.9918e-08	0.579939	1.84321e-10	1	28	28565.8	20	5	868.012	20		3244.15	8128	24	771.638	5500	8567.86	600	2	165	3789.54				9049.83				480.532			485.058			7925000	1060000	8985000	29433.8	8728	38161.8
Angola	01 January	1991	1.06639	5.50983e-08	0.611344	3.38429e-10	1	28	28983	20	5	892.749	20		2220.52	8128	24	771.638	5500	7197.43	600	2	165	3746.99				9203.93				717.269			574.295			7925000	1060000	8985000	29875.8	8728	38603.8
Angola	02 February	1991	1.06639	5.50983e-08	0.611344	3.38429e-10	1	28	28983	20	5	892.749	20		2220.52	8128	24	771.638	5500	7197.43	600	2	165	3746.99				9203.93				717.269			574.295			7925000	1060000	8985000	29875.8	8728	38603.8
Angola	03 March	1991	1.06639	5.50983e-08	0.611344	3.38429e-10	1	28	28983	20	5	892.749	20		2220.52	8128	24	771.638	5500	7197.43	600	2	165	3746.99				9203.93				717.269			574.295			7925000	1060000	8985000	29875.8	8728	38603.8
Angola	04 April	1991	1.06639	5.50983e-08	0.611344	3.38429e-10	1	28	28983	20	5	892.749	20		2220.52	8128	24	771.638	5500	7197.43	600	2	165	3746.99				9203.93				717.269			574.295			7925000	1060000	8985000	29875.8	8728	38603.8
Angola	05 May	1991	1.06639	5.50983e-08	0.611344	3.38429e-10	1	28	28983	20	5	892.749	20		2220.52	8128	24	939.638	5500	7197.43	600	2	165	3746.99				9203.93				717.269			574.295			7925000	1060000	8985000	29875.8	8728	38603.8
Angola	06 June	1991	1.06639	5.50983e-08	0.611344	3.38429e-10	1	28	28983	20	5	892.749	20		2220.52	8128	24	939.638	5500	7197.43	600	2	165	3746.99				9203.93				717.269			574.295			7925000	1060000	8985000	29875.8	8728	38603.8
Angola	07 July	1991	1.06639	5.50983e-08	0.611344	3.38429e-10	1	28	28983	20	5	892.749	20		2220.52	8128	24	939.638	5500	7197.43	600	2	165	3746.99				9203.93				717.269			574.295			7925000	1060000	8985000	29875.8	8728	38603.8
Angola	08 August	1991	1.06639	5.50983e-08	0.611344	3.38429e-10	1	28	28983	20	5	892.749	20		2220.52	8128	24	939.638	5500	7197.43	600	2	165	3746.99				9203.93				717.269			574.295			7925000	1060000	8985000	29875.8	8728	38603.8
Angola	09 September	1991	1.06639	5.50983e-08	0.611344	3.38429e-10	1	28	28983	20	5	892.749	20		2220.52	8128	24	939.638	5500	7197.43	600	2	165	3746.99				9203.93				717.269			574.295			7925000	1060000	8985000	29875.8	8728	38603.8
Angola	10 October	1991	1.06639	5.50983e-08	0.611344	3.38429e-10	1	28	28983	20	5	892.749	20		2220.52	8128	24	939.638	5500	7197.43	600	2	165	3746.99				9203.93				717.269			574.295			7925000	1060000	8985000	29875.8	8728	38603.8
Angola	11 November	1991	1.06639	5.50983e-08	0.611344	3.38429e-10	1	28	28983	20	5	892.749	20		2220.52	8128	24	939.638	5500	7197.43	600	2	165	3746.99				9203.93				717.269			574.295			7925000	1060000	8985000	29875.8	8728	38603.8
Angola	12 December	1991	1.06639	5.50983e-08	0.611344	3.38429e-10	1	28	28983	20	5	892.749	20		2220.52	8128	24	939.638	5500	7197.43	600	2	165	3746.99				9203.93				717.269			574.295			7925000	1060000	8985000	29875.8	8728	38603.8
Angola	01 January	1992	1.11478	2.51417e-07	0.641346	1.35054e-09	1	28	29406.3	20	5	918.191	20		3302.47	8128	24	939.638	5500	16437.6	600	2	165	4842.49				10109.1				2578.45			3904.31			7925000	1060000	8985000	30324.5	8728	39052.5
Angola	02 February	1992	1.11478	2.51417e-07	0.641346	1.35054e-09	1	28	29406.3	20	5	918.191	20		3302.47	8128	24	939.638	5500	16437.6	600	2	165	4842.49				10109.1				2578.45			3904.31			7925000	1060000	8985000	30324.5	8728	39052.5
Angola	03 March	1992	1.11478	2.51417e-07	0.641346	1.35054e-09	1	28	29406.3	20	5	918.191	20		3302.47	8128	24	939.638	5500	16437.6	600	2	165	4842.49				10109.1				2578.45			3904.31			7925000	1060000	8985000	30324.5	8728	39052.5
Angola	04 April	1992	1.11478	2.51417e-07	0.641346	1.35054e-09	1	28	29406.3	20	5	918.191	20		3302.47	8128	24	939.638	5500	16437.6	600	2	165	4842.49				10109.1				2578.45			3904.31			7925000	1060000	8985000	30324.5	8728	39052.5
Angola	05 May	1992	1.11478	2.51417e-07	0.641346	1.35054e-09	1	27	28356.1	20	5	918.191	20		3302.47	7350	22	839.619	5000	16437.6	1800	5	230	4842.49				10109.1				2578.45			3904.31			6950000	2300000	9250000	29274.3	9150	38424.3
Angola	07 July	1992	1.11478	2.51417e-07	0.641346	1.35054e-09	1	27	28356.1	20	5	918.191	20		3302.47	7350	22	839.619	5000	16437.6	1800	5	230	4842.49				10109.1				2578.45			3904.31			6950000	2300000	9250000	29274.3	9150	38424.3
Angola	08 August	1992	1.11478	2.51417e-07	0.641346	1.35054e-09	1	27	28356.1	20	5	918.191	20		3302.47	7350	22	839.619	5000	16437.6	1800	5	230	4842.49				10109.1				2578.45			3904.31			6950000	2300000	9250000	29274.3	9150	38424.3
Angola	09 September	1992	1.11478	2.51417e-07	0.641346	1.35054e-09	1	27	28356.1	20	5	918.191	20		3302.47	7350	22	839.619	5000	16437.6	1800	5	230	4842.49				10109.1				2578.45			3904.31			6950000	2300000	9250000	29274.3	9150	38424.3
Angola	10 October	1992	1.11478	2.51417e-07	0.641346	1.35054e-09	1	27	28356.1	20	5	918.191	20		3302.47	7350	22	839.619	5000	16437.6	1800	5	230	4842.49				10109.1				2578.45			3904.31			6950000	2300000	9250000	29274.3	9150	38424.3
Angola	11 November	1992	1.11478	2.51417e-07	0.641346	1.35054e-09	1	27	28356.1	20	5	918.191	20		3302.47	7350	22	839.619	5000	16437.6	1800	5	230	4842.49				10109.1				2578.45			3904.31			6950000	2300000	9250000	29274.3	9150	38424.3
Angola	12 December	1993	1.13177	2.66017e-06	0.664897	1.998e-08	1	27	28770.3	20	5	944.358	20		2690.97	7350	22	839.619	5000	11661.9	1800	5	230	3890.21				7229.17				1555.38			5632.75			6950000	2300000	9250000	29714.6	9150	38864.6
Angola	01 January	1993	1.13177	2.66017e-06	0.664897	1.998e-08	1	27	28770.3	20	5	944.358	20		2690.97	7350	22	839.619	5000	11661.9	1800	5	230	3890.21				7229.17				1555.38			5632.75			6950000	2300000	9250000	29714.6	9150	38864.6
Angola	02 February	1993	1.13177	2.66017e-06	0.664897	1.998e-08	1	27	28770.3	20	5	944.358	20		2690.97	7350	22	839.619	5000	11661.9	1800	5	230	3890.21				7229.17				1555.38			5632.75			6950000	2300000	9250000	29714.6	9150	38864.6
Angola	03 March	1993	1.13177	2.66017e-06	0.664897	1.998e-08	1	27	28770.3	20	5	944.358	20		2690.97	7350	22	839.619	5000	11661.9	1800	5	230	3890.21				7229.17				1555.38			5632.75			6950000	2300000	9250000	29714.6	9150	38864.6
Angola	04 April	1993	1.13177	2.66017e-06	0.664897	1.998e-08	1	27	28770.3	20	5	944.358	20		2690.97	7350	22	839.619	5000	11661.9	1800	5	230	3890.21				7229.17				1555.38			5632.75			6950000	2300000	9250000	29714.6	9150	38864.6
Angola	05 May	1993	1.13177	2.66017e-06	0.664897	1.998e-08	1	27	28770.3	20	5	944.358	20		2690.97	7350	22	839.619	5000	11661.9	1800	5	230	3890.21				7229.17				1555.38			5632.75			6950000	2300000	9250000	29714.6	9150	38864.6
Angola	06 June	1993	1.13177	2.66017e-06	0.664897	1.998e-08	1	27	28770.3	20	5	944.358	20		2690.97	7350	22	839.619	5000	11661.9	1800	5	230	3890.21				7229.17				1555.38			5632.75			6950000	2300000	9250000	29714.6	9150	38864.6
Angola	07 July	1993	1.13177	2.66017e-06	0.664897	1.998e-08	1	27	28770.3	20	5	944.358	20		2690.97	7350	22	839.619	5000	11661.9	1800	5	230	3890.21				7229.17				1555.38			5632.75			6950000	2300000	9250000	29714.6	9150	38864.6
Angola	08 August	1993	1.13177	2.66017e-06	0.664897	1.998e-08	1	27	28770.3	20	5	944.358	20		2690.97	7350	22	839.619	5000	11661.9	1800	5	230	3890.21				7229.17				1555.38			5632.75			6950000	2300000	9250000	29714.6	9150	38864.6
Angola	09 September	1993	1.13177	2.66017e-06	0.664897	1.998e-08	1	27	28770.3	20	5	944.358	20		2690.97	7350	22	839.619	5000	11661.9	1800	5	230	3890.21				7229.17				1555.38			5632.75			6950000	2300000	9250000	29714.6	9150	38864.6
Angola	10 October	1993	1.13177	2.66017e-06	0.664897	1.998e-08	1	27	28770.3	20	5	944.358	20		2690.97	7350	22	839.619	5000	11661.9	1800	5	230	3890.21				7229.17				1555.38			5632.75			6950000	2300000	9250000	29714.6	9150	38864.6
Angola	11 November	1993	1.13177	2.66017e-06	0.664897	1.998e-08	1	27	28770.3	20	5	944.358	20		2690.97	7350	22	839.619	5000	11661.9	1800	5	230	3890.21				7229.17				1555.38			5632.75			6950000	2300000	9250000	29714.6	9150	38864.6
Angola	12 December	1993	1.13177	2.66017e-06	0.664897	1.998e-08	1	27	28770.3	20	5	944.358	20		2690.97	7350	22	839.619	5000	11661.9	1800	5	230	3890.21				7229.17				1555.38			5632.75			6950000	2300000	9250000	29714.6	9150	38864.6
Angola	01 January	1994	1.29035	5.9515e-05	0.686097	2.09553e-07	1	27	29190.5	20	5	971.271	20		3428.98	7350	22	839.619	5000	12846.1	1800	5	230	4318.84				7990.93				1902.09			3751.61			6950000	2300000	9250000	30161.8	9150	39311.8
Angola	02 February	1994	1.29035	5.9515e-05	0.686097	2.09553e-07	1	27	29190.5	20	5	971.271	20		3428.98	7350	22	839.619	5000	12846.1	1800	5	230	4318.84				7990.93				1902.09			3751.61			6950000	2300000	9250000	30161.8	9150	39311.8
Angola	03 March	1994	1.29035	5.9515e-05	0.686097	2.09553e-07	1	27	29190.5	20	5	971.271	20		3428.98	7350	22	839.619	5000	12846.1	1800	5	230	4318.84				7990.93				1902.09			3751.61			6950000	2300000	9250000	30161.8	9150	39311.8
Angola	04 April	1994	1.29035	5.9515e-05	0.686097	2.09553e-07	1	27	29190.5	20	5	971.271	20		3428.98	7350	22	839.619	5000	12846.1	1800	5	230	4318.84				7990.93				1902.09			3751.61			6950000	2300000	9250000	30161.8	9150	39311.8
Angola	05 May	1994	1.29035	5.9515e-05	0.686097	2.09553e-07	1	19	20541.5	20	5	971.271	20		3428.98	6550	22	725.435		12846.1	2800		195	4318.84				7990.93				1902.09			3751.61			6950000	2300000	9250000	21512.7	9350	30862.7
Angola	07 July	1994	1.29035	5.9515e-05	0.686097	2.09553e-07	1	19	20541.5	20	5	971.271	20		3428.98	6550	22	725.435		12846.1	2800		195	4318.84				7990.93				1902.09			3751.61			6950000	2300000	9250000	21512.7	9350	30862.7
Angola	08 August	1994	1.29035	5.9515e-05	0.686097	2.09553e-07	1	19	20541.5	20	5	971.271	20		3428.98	6550	22	725.435		12846.1	2800		195	4318.84				7990.93				1902.09			3751.61			6950000	2300000	9250000	21512.7	9350	30862.7
Angola	09 September	1994	1.29035	5.9515e-05	0.686097	2.09553e-07	1	19	20541.5	20	5	971.271	20		3428.98	6550	22	725.435		12846.1	2800		195	4318.84				7990.93				1902.09			3751.61			6950000	2300000	9250000	21512.7	9350	30862.7
Angola	10 October	1994	1.29035	5.9515e-05	0.686097	2.09553e-07	1	19	20541.5	20	5	971.271	20		3428.98	6550	22	725.435		12846.1	2800		195	4318.84				7990.93				1902.09			3751.61			6950000	2300000	9250000	21512.7	9350	30862.7
Angola	11 November	1994	1.29035	5.9515e-05	0.686097	2.09553e-07	1	19	20541.5	20	5	971.271	20		3428.98	6550	22	725.435		12846.1	2800		195	4318.84				7990.93				1902.09			3751.61			6950000	2300000	9250000	21512.7	9350	30862.7
Angola	12 December	1994	1.29035	5.9515e-05	0.686097	2.09553e-07	1	19	20541.5	20	5	971.271	20		3428.98	6550	22	725.435		12846.1	2800		195	4318.84				7990.93				1902.09			3751.61			6950000	2300000	9250000	21512.7	9350	30862.7
Angola	01 January	1995	1.33248	0.00275023	0.704571	5.80836e-06	1	19	20841.5	20	5	998.951	20		4627.42	6550	22	725.435		14479.2	2800		195	4798.33				9310.65				4888.67			4123.51			6950000	2300000	9250000	21840.4	9350	31190.4
Angola	02 February	1995	1.33248	0.00275023	0.704571	5.80836e-06	1	19	20841.5	20	5	998.951	20		4627.42	6550	22	725.435		14479.2	2800		195	4798.33				9310.65				4888.67			4123.51			6950000	2300000	9250000	21840.4	9350	31190.4
Angola	03 March	1995	1.33248	0.00275023	0.704571	5.80836e-06	1	19	20841.5	20	5	998.951	20		4627.42	6550	22	725.435		14479.2	2800		195	4798.33				9310.65				4888.67			4123.51			6950000	2300000	9250000	21840.4	9350	31190.4
Angola	04 April	1995	1.33248	0.00275023	0.704571	5.80836e-06	1	19	20841.5	20	5	998.951	20		4627.42	6550	22	725.435		14479.2	2800		195	4798.33				9310.65				4888.67			4123.51			6950000	2300000	9250000	21840.4	9350	31190.4
Angola	05 May	1995	1.33248	0.00275023	0.704571	5.80836e-06	1	19	20841.5	20	5	998.951	20		4627.42	6550	22	725.435		14479.2	2800		195	4798.33				9310.65				4888.67			4123.51			6950000	2300000	9250000	21840.4	9350	31190.4
Angola	06 June	1995	1.33248	0.00275023	0.704571	5.80836e-06	1	19	20841.5	20	5	998.951	20		4627.42	6550	22	725.435		14479.2	2800		195	4798.33				9310.65				4888.67			4123.51			6950000	2300000	9250000	21840.4	9350	31190.4
Angola	07 July	1995	1.33248	0.00275023	0.704571	5.80836e-06	1	19	20841.5	20	5	998.951	20		4627.42	6550	22	725.435		14479.2	2800		195	4798.33				9310.65				4888.67			4123.51			6950000	2300000	9250000	21840.4	9350	31190.4
Angola	08 August	1995	1.33248	0.00275023	0.704571	5.80836e-06	1	19	20841.5	20	5	998.951	20		4627.42	6550	22	725.435		14479.2	2800		195	4798.33				9310.65				4888.67			4123.51			6950000	2300000	9250000	21840.4	9350	31190.4
Angola	09 September	1995	1.33248	0.00275023	0.704571	5.80836e-06	1	19	20841.5	20	5	998.951	20		4627.42	6550	22	725.435		14479.2	2800		195	4798.33				9310.65				4888.67			4123.51			6950000	2300000	9250000	21840.4	9350	31190.4
Angola	10 October	1995	1.33248	0.00275023	0.704571	5.80836e-06	1	19	20841.5	20	5	998.951	20		4627.42	6550	22	725.435		14479.2	2800		195	4798.33				9310.65				4888.67			4123.51			6950000	2300000	9250000	21840.4	9350	31190.4
Angola	11 November	1995	1.33248	0.00275023	0.704571	5.80836e-06	1	19	20841.5	20	5	998.951	20		4627.42	6550	22	725.435		14479.2	2800		195	4798.33				9310.65				4888.67			4123.51			6950000	2300000	9250000	21840.4	9350	31190.4
Angola	12 December	1995	1.33248	0.00275023	0.704571	5.80836e-06	1	19	20841.5	20	5	998.951	20		4627.42	6550	22	725.435		14479.2	2800		195	4798.33				9310.65				4888.67			4123.51			6950000	2300000	9250000	21840.4	9350	31190.4
Angola	01 January	1996	1.20158	0.128029	0.723416	0.000246571	1	19	21145.9	20	5	1027.42	20		5463.34	6550	22	725.435		12449.1	2800		195	4102.44				9979.03				1097.09			2777.5			6950000	2300000	9250000	22173.3	9350	31523.3
Angola	02 February	1996	1.20158	0.128029	0.723416	0.000246571	1	19	21145.9	20	5	1027.42	20		5463.34	6550	22	725.435		12449.1	2800		195	4102.44				9979.03				1097.09			2777.5			6950000	2300000	9250000	22173.3	9350	31523.3
Angola	03 March	1996	1.20158	0.128029	0.723416	0.000246571	1	19	21145.9	20	5	1027.42	20		5463.34	6550	22	725.435		12449.1	2800		195	4102.44				9979.03				1097.09			2777.5			6950000	2300000	9250000	22173.3	9350	31523.3
Angola	04 April	1996	1.20158	0.128029	0.723416	0.000246571	1	19	21145.9	20	5	1027.42	20		5463.34	6550	22	725.435		12449.1	2800		195	4102.44				9979.03				1097.09			2777.5			6950000	2300000	9250000	22173.3	9350	31523.3
Angola	05 May	1996	1.20158	0.128029	0.723416	0.000246571	1	9	10016.5	20	12	2465.81	20		5463.34	6550	22	672	5000	12449.1	3750		195	4102.44				9979.03	8000	2	24	1097.09			2777.5			1.03333e+07	2.78333e+06	1.31167e+07	12482.3	18300	30782.3
Angola	06 June	1996	1.20158	0.128029	0.723416	0.000246571	1	9	10016.5	20	12	2465.81	20		5463.34	6550	22	672	5000	12449.1	3750		195	4102.44				9979.03	8000	2	24	1097.09			2777.5			1.03333e+07	2.78333e+06	1.31167e+07	12482.3	18300	30782.3
Angola	07 July	1996	1.20158	0.128029	0.723416	0.000246571	1	9	10016.5	20	12	2465.81	20		5463.34	6550	22	672	5000	12449.1	3750		195	4102.44				9979.03	8000	2	24	1097.09			2777.5			1.03333e+07	2.78333e+06	1.31167e+07	12482.3	18300	30782.3
Angola	08 August	1996	1.20158	0.128029	0.723416	0.000246571	1	9	10016.5	20	12	2465.81	20		5463.34	6550	22	672	5000	12449.1	3750		195	4102.44				9979.03	8000	2	24	1097.09			2777.5			1.03333e+07	2.78333e+06	1.31167e+07	12482.3	18300	30782.3
Angola	09 September	1996	1.20158	0.128029	0.723416	0.000246571	1	9	10016.5	20	12	2465.81	20		5463.34	6550	22	672	5000	12449.1	3750		195	4102.44				9979.03	8000	2	24	1097.09			2777.5			1.03333e+07	2.78333e+06	1.31167e+07	12482.3	18300	30782.3
Angola	10 October	1996	1.20158	0.128029	0.723416	0.000246571	1	9	10016.5	20	12	2465.81	20		5463.34	6550	22	672	5000	12449.1	3750		195	4102.44				9979.03	8000	2	24	1097.09			2777.5			1.03333e+07	2.78333e+06	1.31167e+07	12482.3	18300	30782.3
Angola	11 November	1996	1.20158	0.128029	0.723416	0.000246571	1	9	10016.5	20	12	2465.81	20		5463.34	6550	22	672	5000	12449.1	3750		195	4102.44				9979.03	8000	2	24	1097.09			2777.5			1.03333e+07	2.78333e+06	1.31167e+07	12482.3	18300	30782.3
Angola	12 December	1996	1.20158	0.128029	0.723416	0.000246571	1	9	10016.5	20	12	2465.81	20		5463.34	6550	22	672	5000	12449.1	3750		195	4102.44				9979.03	8000	2	24	1097.09			2777.5			1.03333e+07	2.78333e+06	1.31167e+07	12482.3	18300	30782.3
Angola	01 January	1997	1.18469	0.22904	0.7416	0.000786998	1	9	10162.8	20	12	2536.08	20		6133.14	6550	22	672	5000	9810.75	3750		195	3928.64				9511.4	8000	2	24	995.044			3213.52			1.03333e+07	2.78333e+06	1.31167e+07	12698.8	18300	30998.8
Angola	02 February	1997	1.18469	0.22904	0.7416	0.000786998	1	9	10162.8	20	12	2536.08	20		6133.14	6550	22	672	5000	9810.75	3750		195	3928.64				9511.4	8000	2	24	995.044			3213.52			1.03333e+07	2.78333e+06	1.31167e+07	12698.8	18300	30998.8
Angola	03 March	1997	1.18469	0.22904	0.7416	0.000786998	1	9	10162.8	20	12	2536.08	20		6133.14	6550	22	672	5000	9810.75	3750		195	3928.64				9511.4	8000	2	24	995.044			3213.52			1.03333e+07	2.78333e+06	1.31167e+07	12698.8	18300	30998.8
Angola	04 April	1997	1.18469	0.22904	0.7416	0.000786998	1	9	10162.8	20	12	2536.08	20		6133.14	6550	22	672	5000	9810.75	3750		195	3928.64				9511.4	8000	2	24	995.044			3213.52			1.03333e+07	2.78333e+06	1.31167e+07	12698.8	18300	30998.8
Angola	05 May	1997	1.18469	0.22904	0.7416	0.000786998	1	9	10162.8	20	12	2536.08	20		6133.14	6550	22	672	5000	9810.75	3750		195	3928.64				9511.4	8000	2	24	995.044			3213.52			1.03333e+07	2.78333e+06	1.31167e+07	12698.8	18300	30998.8
Angola	06 June	1997	1.18469	0.22904	0.7416	0.000786998	1	9	10162.8	20	12	2536.08	20		6133.14	6550	22	672	5000	9810.75	3750		195	3928.64				9511.4	8000	2	24	995.044			3213.52			1.03333e+07	2.78333e+06	1.31167e+07	12698.8	18300	30998.8
Angola	07 July	1997	1.18469	0.22904	0.7416	0.000786998	1	9	10162.8	20	12	2536.08	20		6133.14	6550	22	672	5000	9810.75	3750		195	3928.64				9511.4	8000	2	24	995.044			3213.52			1.03333e+07	2.78333e+06	1.31167e+07	12698.8	18300	30998.8
Angola	08 August	1997	1.18469	0.22904	0.7416	0.000786998	1	9	10162.8	20	12	2536.08	20		6133.14	6550	22	672	5000	9810.75	3750		195	3928.64				9511.4	8000	2	24	995.044			3213.52			1.03333e+07	2.78333e+06	1.31167e+07	12698.8	18300	30998.8
Angola	09 September	1997	1.18469	0.22904	0.7416	0.000786998	1	9	10162.8	20	12	2536.08	20		6133.14	6550	22	672	5000	9810.75	3750		195	3928.64				9511.4	8000	2	24	995.044			3213.52			1.03333e+07	2.78333e+06	1.31167e+07	12698.8	18300	30998.8
Angola	10 October	1997	1.18469	0.22904	0.7416	0.000786998	1	9	10162.8	20	12	2536.08	20		6133.14	6550	22	672	5000	9810.75	3750		195	3928.64				9511.4	8000	2	24	995.044			3213.52			1.03333e+07	2.78333e+06	1.31167e+07	12698.8	18300	30998.8
Angola	11 November	1997	1.18469	0.22904	0.7416	0.000786998	1	9	10162.8	20	12	2536.08	20		6133.14	6550	22	672	5000	9810.75	3750		195	3928.64				9511.4	8000	2	24	995.044			3213.52			1.03333e+07	2.78333e+06	1.31167e+07	12698.8	18300	30998.8
Angola	12 December	1997	1.18469	0.22904	0.7416	0.000786998	1	9	10162.8	20	12	2536.08	20		6133.14	6550	22	672	5000	9810.75	3750		195	3928.64				9511.4	8000	2	24	995.044			3213.52			1.03333e+07	2.78333e+06	1.31167e+07	12698.8	18300	30998.8
Angola	01 January	1998	1.30132	0.392824	0.757593	0.00163133	1	9	10311.2	20	12	2608.35	20		3718.2	6550	22	672	5000	10602.4	3750		195	3918.15				9166.46	8000	2	24	983.815			2965.79			1.03333e+07	2.78333e+06	1.31167e+07	12919.6	18300	31219.6
Angola	02 February	1998	1.30132	0.392824	0.757593	0.00163133	1	9	10311.2	20	12	2608.35	20		3718.2	6550	22	672	5000	10602.4	3750		195	3918.15				9166.46	8000	2	24	983.815			2965.79			1.03333e+07	2.78333e+06	1.31167e+07	12919.6	18300	31219.6
Angola	03 March	1998	1.30132	0.392824	0.757593	0.00163133	1	9	10311.2	20	12	2608.35	20		3718.2	6550	22	672	5000	10602.4	3750		195	3918.15				9166.46	8000	2	24	983.815			2965.79			1.03333e+07	2.78333e+06	1.31167e+07	12919.6	18300	31219.6
Angola	04 April	1998	1.30132	0.392824	0.757593	0.00163133	1	9	10311.2	20	12	2608.35	20		3718.2	6550	22	672	5000	10602.4	3750		195	3918.15				9166.46	8000	2	24	983.815			2965.79			1.03333e+07	2.78333e+06	1.31167e+07	12919.6	18300	31219.6
Angola	05 May	1998	1.30132	0.392824	0.757593	0.00163133	1	9	10311.2	20	12	2608.35	20		3718.2	6550	22	672	5000	10602.4	3750		195	3918.15				9166.46	8000	2	24	983.815			2965.79			1.03333e+07	2.78333e+06	1.31167e+07	12919.6	18300	31219.6
Angola	06 June	1998	1.30132	0.392824	0.757593	0.00163133	1	9	10311.2	20	12	2608.35	20		3718.2	6550	22	672	5000	10602.4	3750		195	3918.15				9166.46	8000	2	24	983.815			2965.79			1.03333e+07	2.78333e+06	1.31167e+07	12919.6	18300	31219.6
Angola	07 July	1998	1.30132	0.392824	0.757593	0.00163133	1	9	10311.2	20	12	2608.35	20		3718.2	6550	22	672	5000	10602.4	3750		195	3918.15				9166.46	8000	2	24	983.815			2965.79			1.03333e+07	2.78333e+06	1.31167e+07	12919.6	18300	31219.6
Angola	08 August	1998	1.30132	0.392824	0.757593	0.00163133	1	9	10311.2	20	12	2608.35	20		3718.2	6550	22	672	5000	10602.4	3750		195	3918.15				9166.46	8000	2	24	983.815			2965.79			1.03333e+07	2.78333e+06	1.31167e+07	12919.6	18300	31219.6
Angola	09 September	1998	1.30132	0.392824	0.757593	0.00163133	1	9	10311.2	20	12	2608.35	20		3718.2	6550	22	672	5000	10602.4	3750		195	3918.15				9166.46	8000	2	24	983.815			2965.79			1.03333e+07	2.78333e+06	1.31167e+07	12919.6	18300	31219.6
Angola	10 October	1998	1.30132	0.392824	0.757593	0.00163133	1	9	10311.2	20	12	2608.35	20		3718.2	6550	22	672	5000	10602.4	3750		195	3918.15				9166.46	8000	2	24	983.815			2965.79			1.03333e+07	2.78333e+06	1.31167e+07	12919.6	18300	31219.6
Angola	11 November	1998	1.30132	0.392824	0.757593	0.00163133	1	9	10311.2	20	12	2608.35	20		3718.2	6550	22	672	5000	10602.4	3750		195	3918.15				9166.46	8000	2	24	983.815			2965.79			1.03333e+07	2.78333e+06	1.31167e+07	12919.6	18300	31219.6
Angola	12 December	1998	1.30132	0.392824	0.757593	0.00163133	1	9	10311.2	20	12	2608.35	20		3718.2	6550	22	672	5000	10602.4	3750		195	3918.15				9166.46	8000	2	24	983.815			2965.79			1.03333e+07	2.78333e+06	1.31167e+07	12919.6	18300	31219.6
Angola	01 January	1999	1.23612	2.79071	0.76963	0.00568022	1	9	10461.8	20	12	2682.69	20		3932.86	6550	22	672	5000	11722	3750		195	3739.15				9152.21	8000	2	24	800.889			2613.38			1.03333e+07	2.78333e+06	1.31167e+07	13144.5	18300	31444.5
Angola	02 February	1999	1.23612	2.79071	0.76963	0.00568022	1	9	10461.8	20	12	2682.69	20		3932.86	6550	22	672	5000	11722	3750		195	3739.15				9152.21	8000	2	24	800.889			2613.38			1.03333e+07	2.78333e+06	1.31167e+07	13144.5	18300	31444.5
Angola	03 March	1999	1.23612	2.79071	0.76963	0.00568022	1	9	10461.8	20	12	2682.69	20		3932.86	6550	22	672	5000	11722	3750		195	3739.15				9152.21	8000	2	24	800.889			2613.38			1.03333e+07	2.78333e+06	1.31167e+07	13144.5	18300	31444.5
Angola	04 April	1999	1.23612	2.79071	0.76963	0.00568022	1	9	10461.8	20	12	2682.69	20		3932.86	6550	22	672	5000	11722	3750		195	3739.15				9152.21	8000	2	24	800.889			2613.38			1.03333e+07	2.78333e+06	1.31167e+07	13144.5	18300	31444.5
Angola	05 May	1999	1.23612	2.79071	0.76963	0.00568022	1	18	20923.6	20	25	5588.93	20		3932.86	6550	22	672	5000	11722	3750		195	3739.15				9152.21	8000	2	24	800.889			2613.38			10300000	3050000	13350000	26512.5	18300	44812.5
Angola	06 June	1999	1.23612	2.79071	0.76963	0.00568022	1	18	20923.6	20	25	5588.93	20		3932.86	6550	22	672	5000	11722	3750		195	3739.15				9152.21	8000	2	24	800.889			2613.38			10300000	3050000	13350000	26512.5	18300	44812.5
Angola	07 July	1999	1.23612	2.79071	0.76963	0.00568022	1	18	20923.6	20	25	5588.93	20		3932.86	6550	22	672	5000	11722	3750		195	3739.15				9152.21	8000	2	24	800.889			2613.38			10300000	3050000	13350000	26512.5	18300	44812.5
Angola	08 August	1999	1.23612	2.79071	0.76963	0.00568022	1	18	20923.6	20	25	5588.93	20		3932.86	6550	22	672	5000	11722	3750		195	3739.15				9152.21	8000	2	24	800.889			2613.38			10300000	3050000	13350000	26512.5	18300	44812.5
Angola	09 September	1999	1.23612	2.79071	0.76963	0.00568022	1	18	20923.6	20	25	5588.93	20		3932.86	6550	22	672	5000	11722	3750		195	3739.15				9152.21	8000	2	24	800.889			2613.38			10300000	3050000	13350000	26512.5	18300	44812.5
Angola	10 October	1999	1.23612	2.79071	0.76963	0.00568022	1	18	20923.6	20	25	5588.93	20		3932.86	6550	22	672	5000	11722	3750		195	3739.15				9152.21	8000	2	24	800.889			2613.38			10300000	3050000	13350000	26512.5	18300	44812.5
Angola	11 November	1999	1.23612	2.79071	0.76963	0.00568022	1	18	20923.6	20	25	5588.93	20		3932.86	6550	22	672	5000	11722	3750		195	3739.15				9152.21	8000	2	24	800.889			2613.38			10300000	3050000	13350000	26512.5	18300	44812.5
Angola	12 December	1999	1.23612	2.79071	0.76963	0.00568022	1	18	20923.6	20	25	5588.93	20		3932.86	6550	22	672	5000	11722	3750		195	3739.15				9152.21	8000	2	24	800.889			2613.38			10300000	3050000	13350000	26512.5	18300	44812.5
Angola	01 January	2000	1.27094	10.0405	0.780574	0.0241407	1	18	21229.2	20	25	5748.21	20		3461.93	6550	22	672	5000	10728.2	3750		195	3366.84				7987.02	8000	2	24	1032.78			1048.84			10300000	3050000	13350000	26977.4	18300	45277.4
Angola	02 February	2000	1.27094	10.0405	0.780574	0.0241407	1	18	21229.2	20	25	5748.21	20		3461.93	6550	22	672	5000	10728.2	3750		195	3366.84				7987.02	8000	2	24	1032.78			1048.84			10300000	3050000	13350000	26977.4	18300	45277.4
Angola	03 March	2000	1.27094	10.0405	0.780574	0.0241407	1	18	21229.2	20	25	5748.21	20		3461.93	6550	22	672	5000	10728.2	3750		195	3366.84				7987.02	8000	2	24	1032.78			1048.84			10300000	3050000	13350000	26977.4	18300	45277.4
Angola	04 April	2000	1.27094	10.0405	0.780574	0.0241407	1	18	21229.2	20	25	5748.21	20		3461.93	6550	22	672	5000	10728.2	3750		195	3366.84				7987.02	8000	2	24	1032.78			1048.84			10300000	3050000	13350000	26977.4	18300	45277.4
Angola	05 May	2000	1.27094	10.0405	0.780574	0.0241407	1	18	21229.2	25	25	5748.21	25		3461.93	6550	22	696	5000	10728.2	3750		205	3366.84				7987.02	8000	2	36	1032.78			1048.84			9950000	4025000	13975000	26977.4	18300	45277.4
Angola	07 July	2000	1.27094	10.0405	0.780574	0.0241407	1	18	21229.2	25	25	5748.21	25		3461.93	6550	22	696	5000	10728.2	3750		205	3366.84				7987.02	8000	2	36	1032.78			1048.84			9950000	4025000	13975000	26977.4	18300	45277.4
Angola	08 August	2000	1.27094	10.0405	0.780574	0.0241407	1	18	21229.2	25	25	5748.21	25		3461.93	6550	22	696	5000	10728.2	3750		205	3366.84				7987.02	8000	2	36	1032.78			1048.84			9950000	4025000	13975000	26977.4	18300	45277.4
Angola	09 September	2000	1.27094	10.0405	0.780574	0.0241407	1	18	21229.2	25	25	5748.21	25		3461.93	6550	22	696	5000	10728.2	3750		205	3366.84				7987.02	8000	2	36	1032.78			1048.84			9950000	4025000	13975000	26977.4	18300	45277.4
Angola	10 October	2000	1.27094	10.0405	0.780574	0.0241407	1	18	21229.2	25	25	5748.21	25		3461.93	6550	22	696	5000	10728.2	3750		205	3366.84				7987.02	8000	2	36	1032.78			1048.84			9950000	4025000	13975000	26977.4	18300	45277.4
Angola	11 November	2000	1.27094	10.0405	0.780574	0.0241407	1	18	21229.2	25	25	5748.21	25		3461.93	6550	22	696	5000	10728.2	3750		205	3366.84				7987.02	8000	2	36	1032.78			1048.84			9950000	4025000	13975000	26977.4	18300	45277.4
Angola	12 December	2000	1.27094	10.0405	0.780574	0.0241407	1	18	21229.2	25	25	5748.21	25		3461.93	6550	22	696	5000	10728.2	3750		205	3366.84				7987.02	8000	2	36	1032.78			1048.84			9950000	4025000	13975000	26977.4	18300	45277.4
Angola	01 January	2001	1.09232	22.0579	0.798672	0.0609701	1	18	21539.3	25	25	5912.02	25		2824.15	6550	22	696	5000	9280.01	3750		205	3046.7				5455.76	8000	2	36	941.685			2342.17			9950000	4025000	13975000	27451.3	18300	45751.3
Angola	02 February	2001	1.09232	22.0579	0.798672	0.0609701	1	18	21539.3	25	25	5912.02	25		2824.15	6550	22	696	5000	9280.01	3750		205	3046.7				5455.76	8000	2	36	941.685			2342.17			9950000	4025000	13975000	27451.3	18300	45751.3
Angola	03 March	2001	1.09232	22.0579	0.798672	0.0609701	1	18	21539.3	25	25	5912.02	25		2824.15	6550	22	696	5000	9280.01	3750		205	3046.7				5455.76	8000	2	36	941.685			2342.17			9950000	4025000	13975000	27451.3	18300	45751.3
Angola	04 April	2001	1.09232	22.0579	0.798672	0.0609701	1	18	21539.3	25	25	5912.02	25		2824.15	6550	22	696	5000	9280.01	3750		205	3046.7				5455.76	8000	2	36	941.685			2342.17			9950000	4025000	13975000	27451.3	18300	45751.3
Angola	05 May	2001	1.09232	22.0579	0.798672	0.0609701	1	18	21539.3	25	25	5912.02	25		2824.15	6550	22	696	5000	9280.01	3750		205	3046.7				5455.76	8000	2	36	941.685			2342.17			9950000	4025000	13975000	27451.3	18300	45751.3
Angola	06 June	2001	1.09232	22.0579	0.798672	0.0609701	1	18	21539.3	25	25	5912.02	25		2824.15	6550	22	696	5000	9280.01	3750		205	3046.7				5455.76	8000	2	36	941.685			2342.17			9950000	4025000	13975000	27451.3	18300	45751.3
Angola	07 July	2001	1.09232	22.0579	0.798672	0.0609701	1	18	21539.3	25	25	5912.02	25		2824.15	6550	22	696	5000	9280.01	3750		205	3046.7				5455.76	8000	2	36	941.685			2342.17			9950000	4025000	13975000	27451.3	18300	45751.3
Angola	08 August	2001	1.09232	22.0579	0.798672	0.0609701	1	18	21539.3	25	25	5912.02	25		2824.15	6550	22	696	5000	9280.01	3750		205	3046.7				5455.76	8000	2	36	941.685			2342.17			9950000	4025000	13975000	27451.3	18300	45751.3
Angola	09 September	2001	1.09232	22.0579	0.798672	0.0609701	1	18	21539.3	25	25	5912.02	25		2824.15	6550	22	696	5000	9280.01	3750		205	3046.7				5455.76	8000	2	36	941.685			2342.17			9950000	4025000	13975000	27451.3	18300	45751.3
Angola	10 October	2001	1.09232	22.0579	0.798672	0.0609701	1	18	21539.3	25	25	5912.02	25		2824.15	6550	22	696	5000	9280.01	3750		205	3046.7				5455.76	8000	2	36	941.685			2342.17			9950000	4025000	13975000	27451.3	18300	45751.3
Angola	11 November	2001	1.09232	22.0579	0.798672	0.0609701	1	18	21539.3	25	25	5912.02	25		2824.15	6550	22	696	5000	9280.01	3750		205	3046.7				5455.76	8000	2	36	941.685			2342.17			9950000	4025000	13975000	27451.3	18300	45751.3
Angola	12 December	2001	1.09232	22.0579	0.798672	0.0609701	1	18	21539.3	25	25	5912.02	25		2824.15	6550	22	696	5000	9280.01	3750		205	3046.7				5455.76	8000	2	36	941.685			2342.17			9950000	4025000	13975000	27451.3	18300	45751.3
Angola	01 January	2002	1.17044	43.5302	0.816287	0.127365	1	18	21853.9	25	25	6080.51	25		4170.9	6550	22	696	5000	10992.5	3750		205	3323.19				7342.68	8000	2	36	1316.56			1871.16			9950000	4025000	13975000	27934.4	18300	46234.4
Angola	02 February	2002	1.17044	43.5302	0.816287	0.127365	1	18	21853.9	25	25	6080.51	25		4170.9	6550	22	696	5000	10992.5	3750		205	3323.19				7342.68	8000	2	36	1316.56			1871.16			9950000	4025000	13975000	27934.4	18300	46234.4
Angola	03 March	2002	1.17044	43.5302	0.816287	0.127365	1	18	21853.9	25	25	6080.51	25		4170.9	6550	22	696	5000	10992.5	3750		205	3323.19				7342.68	8000	2	36	1316.56			1871.16			9950000	4025000	13975000	27934.4	18300	46234.4
Angola	04 April	2002	1.17044	43.5302	0.816287	0.127365	1	18	21853.9	25	25	6080.51	25		4170.9	6550	22	696	5000	10992.5	3750		205	3323.19				7342.68	8000	2	36	1316.56			1871.16			9950000	4025000	13975000	27934.4	18300	46234.4
Angola	05 May	2002	1.17044	43.5302	0.816287	0.127365	1	18	21853.9	25	25	6080.51	25		4170.9	6550	22	696	5000	10992.5	3750		205	3323.19				7342.68	8000	2	36	1316.56			1871.16			9950000	4025000	13975000	27934.4	18300	46234.4
Angola	06 June	2002	1.17044	43.5302	0.816287	0.127365	1	18	21853.9	25	25	6080.51	25		4170.9	6550	22	696	5000	10992.5	3750		205	3323.19				7342.68	8000	2	36	1316.56			1871.16			9950000	4025000	13975000	27934.4	18300	46234.4
Angola	07 July	2002	1.17044	43.5302	0.816287	0.127365	1	18	21853.9	25	25	6080.51	25		4170.9	6550	22	696	5000	10992.5	3750		205	3323.19				7342.68	8000	2	36	1316.56			1871.16			9950000	4025000	13975000	27934.4	18300	46234.4
Angola	08 August	2002	1.17044	43.5302	0.816287	0.127365	1	15	18211.6	25	18	4377.96	25		4170.9	6550	22	624	5000	10992.5	4200		220	3323.19				7342.68	8000	2	36	1316.56			1871.16			9975000	5525000	15500000	22589.5	18750	41339.5
Angola	09 September	2002	1.17044	43.5302	0.816287	0.127365	1	15	18211.6	25	18	4377.96	25		4170.9	6550	22	624	5000	10992.5	4200		220	3323.19				7342.68	8000	2	36	1316.56			1871.16			9975000	5525000	15500000	22589.5	18750	41339.5
Angola	10 October	2002	1.17044	43.5302	0.816287	0.127365	1	15	18211.6	25	18	4377.96	25		4170.9	6550	22	624	5000	10992.5	4200		220	3323.19				7342.68	8000	2	36	1316.56			1871.16			9975000	5525000	15500000	22589.5	18750	41339.5
Angola	11 November	2002	1.17044	43.5302	0.816287	0.127365	1	15	18211.6	25	18	4377.96	25		4170.9	6550	22	624	5000	10992.5	4200		220	3323.19				7342.68	8000	2	36	1316.56			1871.16			9975000	5525000	15500000	22589.5	18750	41339.5
Angola	12 December	2002	1.17044	43.5302	0.816287	0.127365	1	15	18211.6	25	18	4377.96	25		4170.9	6550	22	624	5000	10992.5	4200		220	3323.19				7342.68	8000	2	36	1316.56			1871.16			9975000	5525000	15500000	22589.5	18750	41339.5
Angola	01 January	2003	1.14815	74.6063	0.829114	0.252468	1	15	18477.5	25	18	4502.73	25		2840.62	6550	22	624	5000	11959.8	4200		220	3856.97				7119.18	8000	2	36	1832.49			2212.99			9975000	5525000	15500000	22980.3	18750	41730.3
Angola	02 February	2003	1.14815	74.6063	0.829114	0.252468	1	15	18477.5	25	18	4502.73	25		2840.62	6550	22	624	5000	11959.8	4200		220	3856.97				7119.18	8000	2	36	1832.49			2212.99			9975000	5525000	15500000	22980.3	18750	41730.3
Angola	03 March	2003	1.14815	74.6063	0.829114	0.252468	1	15	18477.5	25	18	4502.73	25		2840.62	6550	22	624	5000	11959.8	4200		220	3856.97				7119.18	8000	2	36	1832.49			2212.99			9975000	5525000	15500000	22980.3	18750	41730.3
Angola	04 April	2003	1.14815	74.6063	0.829114	0.252468	1	15	18477.5	25	18	4502.73	25		2840.62	6550	22	624	5000	11959.8	4200		220	3856.97				7119.18	8000	2	36	1832.49			2212.99			9975000	5525000	15500000	22980.3	18750	41730.3
Angola	05 May	2003	1.14815	74.6063	0.829114	0.252468	1	15	18477.5	25	18	4502.73	25		2840.62	6550	22	624	5000	11959.8	4200		220	3856.97				7119.18	8000	2	36	1832.49			2212.99			9975000	5525000	15500000	22980.3	18750	41730.3
Angola	06 June	2003	1.14815	74.6063	0.829114	0.252468	1	15	18477.5	25	18	4502.73	25		2840.62	6550	22	624	5000	11959.8	4200		220	3856.97				7119.18	8000	2	36	1832.49			2212.99			9975000	5525000	15500000	22980.3	18750	41730.3
Angola	07 July	2003	1.14815	74.6063	0.829114	0.252468	1	15	18477.5	25	18	4502.73	25		2840.62	6550	22	624	5000	11959.8	4200		220	3856.97				7119.18	8000	2	36	1832.49			2212.99			9975000	5525000	15500000	22980.3	18750	41730.3
Angola	08 August	2003	1.14815	74.6063	0.829114	0.252468	1	15	18477.5	25	18	4502.73	25		2840.62	6550	22	624	5000	11959.8	4200		220	3856.97				7119.18	8000	2	36	1832.49			2212.99			9975000	5525000	15500000	22980.3	18750	41730.3
Angola	09 September	2003	1.14815	74.6063	0.829114	0.252468	1	15	18477.5	25	18	4502.73	25		2840.62	6550	22	624	5000	11959.8	4200		220	3856.97				7119.18	8000	2	36	1832.49			2212.99			9975000	5525000	15500000	22980.3	18750	41730.3
Angola	10 October	2003	1.14815	74.6063	0.829114	0.252468	1	15	18477.5	25	18	4502.73	25		2840.62	6550	22	624	5000	11959.8	4200		220	3856.97				7119.18	8000	2	36	1832.49			2212.99			9975000	5525000	15500000	22980.3	18750	41730.3
Angola	11 November	2003	1.14815	74.6063	0.829114	0.252468	1	15	18477.5	25	18	4502.73	25		2840.62	6550	22	624	5000	11959.8	4200		220	3856.97				7119.18	8000	2	36	1832.49			2212.99			9975000	5525000	15500000	22980.3	18750	41730.3
Angola	12 December	2003	1.14815	74.6063	0.829114	0.252468	1	15	18477.5	25	18	4502.73	25		2840.62	6550	22	624	5000	11959.8	4200		220	3856.97				7119.18	8000	2	36	1832.49			2212.99			9975000	5525000	15500000	22980.3	18750	41730.3
Angola	01 January	2004	0.97173	83.5414	0.844758	0.362397	1	15	18747.4	25	18	4631.05	25		4243.81	6550	22	624	5000	14395.9	4200		220	3728.18				6546.38	8000	2	36	1393.02			2681.6			9975000	5525000	15500000	23378.5	18750	42128.5
Angola	02 February	2004	0.97173	83.5414	0.844758	0.362397	1	15	18747.4	25	18	4631.05	25		4243.81	6550	22	624	5000	14395.9	4200		220	3728.18				6546.38	8000	2	36	1393.02			2681.6			9975000	5525000	15500000	23378.5	18750	42128.5
Angola	03 March	2004	0.97173	83.5414	0.844758	0.362397	1	15	18747.4	25	18	4631.05	25		4243.81	6550	22	624	5000	14395.9	4200		220	3728.18				6546.38	8000	2	36	1393.02			2681.6			9975000	5525000	15500000	23378.5	18750	42128.5
Angola	04 April	2004	0.97173	83.5414	0.844758	0.362397	1	15	18747.4	25	18	4631.05	25		4243.81	6550	22	624	5000	14395.9	4200		220	3728.18				6546.38	8000	2	36	1393.02			2681.6			9975000	5525000	15500000	23378.5	18750	42128.5
Angola	05 May	2004	0.97173	83.5414	0.844758	0.362397	1	15	18747.4	25	18	4631.05	25		4243.81	6550	22	624	5000	14395.9	4200		220	3728.18				6546.38	8000	2	36	1393.02			2681.6			9975000	5525000	15500000	23378.5	18750	42128.5
Angola	06 June	2004	0.97173	83.5414	0.844758	0.362397	1	15	18747.4	25	18	4631.05	25		4243.81	6550	22	624	5000	14395.9	4200		220	3728.18				6546.38	8000	2	36	1393.02			2681.6			9975000	5525000	15500000	23378.5	18750	42128.5
Angola	07 July	2004	0.97173	83.5414	0.844758	0.362397	1	15	18747.4	25	18	4631.05	25		4243.81	6550	22	624	5000	14395.9	4200		220	3728.18				6546.38	8000	2	36	1393.02			2681.6			9975000	5525000	15500000	23378.5	18750	42128.5
Cape Verde	09 September	1991	1.06639	71.4083	0.611344	0.499741	1	21	21737.3	20	24	4285.19	24		2220.52					7197.43	1003.33	4	76.7442	3746.99				9203.93				717.269			574.295			650000	330000	980000	26022.5	1003.33	27025.8
Cape Verde	10 October	1991	1.06639	71.4083	0.611344	0.499741	1	21	21737.3	20	24	4285.19	24		2220.52					7197.43	1003.33	4	76.7442	3746.99				9203.93				717.269			574.295			650000	330000	980000	26022.5	1003.33	27025.8
Cape Verde	11 November	1991	1.06639	71.4083	0.611344	0.499741	1	21	21737.3	20	24	4285.19	24		2220.52					7197.43	1003.33	4	76.7442	3746.99				9203.93				717.269			574.295			650000	330000	980000	26022.5	1003.33	27025.8
Cape Verde	12 December	1991	1.06639	71.4083	0.611344	0.499741	1	21	21737.3	20	24	4285.19	24		2220.52					7197.43	1003.33	4	76.7442	3746.99				9203.93				717.269			574.295			650000	330000	980000	26022.5	1003.33	27025.8
Cape Verde	01 January	1992	1.11478	68.0176	0.641346	0.515316	1	21	22054.8	20	24	4407.32	24		3302.47					16437.6	1003.33	4	76.7442	4842.49				10109.1				2578.45			3904.31			650000	330000	980000	26462.1	1003.33	27465.4
Cape Verde	02 February	1992	1.11478	68.0176	0.641346	0.515316	1	21	22054.8	20	24	4407.32	24		3302.47					16437.6	1003.33	4	76.7442	4842.49				10109.1				2578.45			3904.31			650000	330000	980000	26462.1	1003.33	27465.4
Cape Verde	03 March	1992	1.11478	68.0176	0.641346	0.515316	1	21	22054.8	20	24	4407.32	24		3302.47					16437.6	1003.33	4	76.7442	4842.49				10109.1				2578.45			3904.31			650000	330000	980000	26462.1	1003.33	27465.4
Cape Verde	04 April	1992	1.11478	68.0176	0.641346	0.515316	1	21	22054.8	20	24	4407.32	24		3302.47					16437.6	1003.33	4	76.7442	4842.49				10109.1				2578.45			3904.31			650000	330000	980000	26462.1	1003.33	27465.4
Cape Verde	05 May	1992	1.11478	68.0176	0.641346	0.515316	1	21	22054.8	20	24	4407.32	24		3302.47					16437.6	1003.33	4	76.7442	4842.49				10109.1				2578.45			3904.31			650000	330000	980000	26462.1	1003.33	27465.4
Cape Verde	06 June	1992	1.11478	68.0176	0.641346	0.515316	1	21	22054.8	20	24	4407.32	24		3302.47					16437.6	1003.33	4	76.7442	4842.49				10109.1				2578.45			3904.31			650000	330000	980000	26462.1	1003.33	27465.4
Cape Verde	07 July	1992	1.11478	68.0176	0.641346	0.515316	1	21	22054.8	20	24	4407.32	24		3302.47					16437.6	1003.33	4	76.7442	4842.49				10109.1				2578.45			3904.31			650000	330000	980000	26462.1	1003.33	27465.4
Cape Verde	08 August	1992	1.11478	68.0176	0.641346	0.515316	1	21	22054.8	20	24	4407.32	24		3302.47					16437.6	1003.33	4	76.7442	4842.49				10109.1				2578.45			3904.31			650000	330000	980000	26462.1	1003.33	27465.4
Cape Verde	09 September	1992	1.11478	68.0176	0.641346	0.515316	1	21	22054.8	20	24	4407.32	24		3302.47					16437.6	1003.33	4	76.7442	4842.49				10109.1				2578.45			3904.31			650000	330000	980000	26462.1	1003.33	27465.4
Cape Verde	10 October	1992	1.11478	68.0176	0.641346	0.515316	1	21	22054.8	20	24	4407.32	24		3302.47					16437.6	1003.33	4	76.7442	4842.49				10109.1				2578.45			3904.31			650000	330000	980000	26462.1	1003.33	27465.4
Cape Verde	11 November	1992	1.11478	68.0176	0.641346	0.515316	1	21	22054.8	20	24	4407.32	24		3302.47					16437.6	1003.33	4	76.7442	4842.49				10109.1				2578.45			3904.31			650000	330000	980000	26462.1	1003.33	27465.4
Cape Verde	12 December	1992	1.11478	68.0176	0.641346	0.515316	1	21	22054.8	20	24	4407.32	24		3302.47					16437.6	1003.33	4	76.7442	4842.49				10109.1				2578.45			3904.31			650000	330000	980000	26462.1	1003.33	27465.4
Cape Verde	01 January	1993	1.13177	80.4266	0.664897	0.545145	1	21	22376.9	20	24	4532.92	24		2690.97					11661.9	1003.33	4	76.7442	3890.21				7229.17				1555.38			5632.75			650000	330000	980000	26909.8	1003.33	27913.1
Cape Verde	02 February	1993	1.13177	80.4266	0.664897	0.545145	1	21	22376.9	20	24	4532.92	24		2690.97					11661.9	1003.33	4	76.7442	3890.21				7229.17				1555.38			5632.75			650000	330000	980000	26909.8	1003.33	27913.1
Cape Verde	03 March	1993	1.13177	80.4266	0.664897	0.545145	1	21	22376.9	20	24	4532.92	24		2690.97					11661.9	1003.33	4	76.7442	3890.21				7229.17				1555.38			5632.75			650000	330000	980000	26909.8	1003.33	27913.1
Cape Verde	04 April	1993	1.13177	80.4266	0.664897	0.545145	1	21	22376.9	20	24	4532.92	24		2690.97					11661.9	1003.33	4	76.7442	3890.21				7229.17				1555.38			5632.75			650000	330000	980000	26909.8	1003.33	27913.1
Cape Verde	05 May	1993	1.13177	80.4266	0.664897	0.545145	1	21	22376.9	20	24	4532.92	24		2690.97					11661.9	1003.33	4	76.7442	3890.21				7229.17				1555.38			5632.75			650000	330000	980000	26909.8	1003.33	27913.1
Cape Verde	06 June	1993	1.13177	80.4266	0.664897	0.545145	1	21	22376.9	20	24	4532.92	24		2690.97					11661.9	1003.33	4	76.7442	3890.21				7229.17				1555.38			5632.75			650000	330000	980000	26909.8	1003.33	27913.1
Cape Verde	07 July	1993	1.13177	80.4266	0.664897	0.545145	1	21	22376.9	20	24	4532.92	24		2690.97					11661.9	1003.33	4	76.7442	3890.21				7229.17				1555.38			5632.75			650000	330000	980000	26909.8	1003.33	27913.1
Cape Verde	08 August	1993	1.13177	80.4266	0.664897	0.545145	1	21	22376.9	20	24	4532.92	24		2690.97					11661.9	1003.33	4	76.7442	3890.21				7229.17				1555.38			5632.75			650000	330000	980000	26909.8	1003.33	27913.1
Cape Verde	09 September	1993	1.13177	80.4266	0.664897	0.545145	1	21	22376.9	20	24	4532.92	24		2690.97					11661.9	1003.33	4	76.7442	3890.21				7229.17				1555.38			5632.75			650000	330000	980000	26909.8	1003.33	27913.1
Cape Verde	10 October	1993	1.13177	80.4266	0.664897	0.545145	1	21	22376.9	20	24	4532.92	24		2690.97					11661.9	1003.33	4	76.7442	3890.21				7229.17				1555.38			5632.75			650000	330000	980000	26909.8	1003.33	27913.1
Cape Verde	11 November	1993	1.13177	80.4266	0.664897	0.545145	1	21	22376.9	20	24	4532.92	24		2690.97					11661.9	1003.33	4	76.7442	3890.21				7229.17				1555.38			5632.75			650000	330000	980000	26909.8	1003.33	27913.1
Cape Verde	12 December	1993	1.13177	80.4266	0.664897	0.545145	1	21	22376.9	20	24	4532.92	24		2690.97					11661.9	1003.33	4	76.7442	3890.21				7229.17				1555.38			5632.75			650000	330000	980000	26909.8	1003.33	27913.1
Cape Verde	01 January	1994	1.29035	81.8908	0.686097	0.563964	1	21	22703.7	20	24	4662.1	24		3428.98					12846.1	1003.33	4	76.7442	4318.84				7990.93				1902.09			3751.61			650000	330000	980000	27365.8	1003.33	28369.1
Cape Verde	02 February	1994	1.29035	81.8908	0.686097	0.563964	1	21	22703.7	20	24	4662.1	24		3428.98					12846.1	1003.33	4	76.7442	4318.84				7990.93				1902.09			3751.61			650000	330000	980000	27365.8	1003.33	28369.1
Cape Verde	03 March	1994	1.29035	81.8908	0.686097	0.563964	1	21	22703.7	20	24	4662.1	24		3428.98					12846.1	1003.33	4	76.7442	4318.84				7990.93				1902.09			3751.61			650000	330000	980000	27365.8	1003.33	28369.1
Cape Verde	04 April	1994	1.29035	81.8908	0.686097	0.563964	1	21	22703.7	20	24	4662.1	24		3428.98					12846.1	1003.33	4	76.7442	4318.84				7990.93				1902.09			3751.61			650000	330000	980000	27365.8	1003.33	28369.1
Cape Verde	05 May	1994	1.29035	81.8908	0.686097	0.563964	1	21	22703.7	20	24	4662.1	24		3428.98					12846.1	1003.33	4	76.7442	4318.84				7990.93				1902.09			3751.61			650000	330000	980000	27365.8	1003.33	28369.1
Cape Verde	06 June	1994	1.29035	81.8908	0.686097	0.563964	1	21	22703.7	20	24	4662.1	24		3428.98					12846.1	1003.33	4	76.7442	4318.84				7990.93				1902.09			3751.61			650000	330000	980000	27365.8	1003.33	28369.1
Cape Verde	07 July	1994	1.29035	81.8908	0.686097	0.563964	1	21	22703.7	20	24	4662.1	24		3428.98					12846.1	1003.33	4	76.7442	4318.84				7990.93				1902.09			3751.61			650000	330000	980000	27365.8	1003.33	28369.1
Cape Verde	08 August	1994	1.29035	81.8908	0.686097	0.563964	1	21	22703.7	20	24	4662.1	24		3428.98					12846.1	1003.33	4	76.7442	4318.84				7990.93				1902.09			3751.61			650000	330000	980000	27365.8	1003.33	28369.1
Cape Verde	09 September	1994	1.29035	81.8908	0.686097	0.563964	1	23	24866	20	17	3302.32	20	4850	3428.98					12846.1	630	3	100	4318.84				7990.93				1902.09			3751.61			354500	145500	500000	28168.3	630	28798.3
Cape Verde	10 October	1994	1.29035	81.8908	0.686097	0.563964	1	23	24866	20	17	3302.32	20	4850	3428.98					12846.1	630	3	100	4318.84				7990.93				1902.09			3751.61			354500	145500	500000	28168.3	630	28798.3
Cape Verde	11 November	1994	1.29035	81.8908	0.686097	0.563964	1	23	24866	20	17	3302.32	20	4850	3428.98					12846.1	630	3	100	4318.84				7990.93				1902.09			3751.61			354500	145500	500000	28168.3	630	28798.3
Cape Verde	12 December	1994	1.29035	81.8908	0.686097	0.563964	1	23	24866	20	17	3302.32	20	4850	3428.98					12846.1	630	3	100	4318.84				7990.93				1902.09			3751.61			354500	145500	500000	28168.3	630	28798.3
Cape Verde	01 January	1995	1.33248	76.8533	0.704571	0.611063	1	23	25229.2	20	17	3396.43	20	4850	4627.42					14479.2	630	3	100	4798.33				9310.65				4888.67			4123.51			354500	145500	500000	28625.6	630	29255.6
Cape Verde	02 February	1995	1.33248	76.8533	0.704571	0.611063	1	23	25229.2	20	17	3396.43	20	4850	4627.42					14479.2	630	3	100	4798.33				9310.65				4888.67			4123.51			354500	145500	500000	28625.6	630	29255.6
Cape Verde	03 March	1995	1.33248	76.8533	0.704571	0.611063	1	23	25229.2	20	17	3396.43	20	4850	4627.42					14479.2	630	3	100	4798.33				9310.65				4888.67			4123.51			354500	145500	500000	28625.6	630	29255.6
Cape Verde	04 April	1995	1.33248	76.8533	0.704571	0.611063	1	23	25229.2	20	17	3396.43	20	4850	4627.42					14479.2	630	3	100	4798.33				9310.65				4888.67			4123.51			354500	145500	500000	28625.6	630	29255.6
Cape Verde	05 May	1995	1.33248	76.8533	0.704571	0.611063	1	23	25229.2	20	17	3396.43	20	4850	4627.42					14479.2	630	3	100	4798.33				9310.65				4888.67			4123.51			354500	145500	500000	28625.6	630	29255.6
Cape Verde	06 June	1995	1.33248	76.8533	0.704571	0.611063	1	23	25229.2	20	17	3396.43	20	4850	4627.42					14479.2	630	3	100	4798.33				9310.65				4888.67			4123.51			354500	145500	500000	28625.6	630	29255.6
Cape Verde	07 July	1995	1.33248	76.8533	0.704571	0.611063	1	23	25229.2	20	17	3396.43	20	4850	4627.42					14479.2	630	3	100	4798.33				9310.65				4888.67			4123.51			354500	145500	500000	28625.6	630	29255.6
Cape Verde	08 August	1995	1.33248	76.8533	0.704571	0.611063	1	23	25229.2	20	17	3396.43	20	4850	4627.42					14479.2	630	3	100	4798.33				9310.65				4888.67			4123.51			354500	145500	500000	28625.6	630	29255.6
Cape Verde	09 September	1995	1.33248	76.8533	0.704571	0.611063	1	23	25229.2	20	17	3396.43	20	4850	4627.42					14479.2	630	3	100	4798.33				9310.65				4888.67			4123.51			354500	145500	500000	28625.6	630	29255.6
Cape Verde	10 October	1995	1.33248	76.8533	0.704571	0.611063	1	23	25229.2	20	17	3396.43	20	4850	4627.42					14479.2	630	3	100	4798.33				9310.65				4888.67			4123.51			354500	145500	500000	28625.6	630	29255.6
Cape Verde	11 November	1995	1.33248	76.8533	0.704571	0.611063	1	23	25229.2	20	17	3396.43	20	4850	4627.42					14479.2	630	3	100	4798.33				9310.65				4888.67			4123.51			354500	145500	500000	28625.6	630	29255.6
Cape Verde	12 December	1995	1.33248	76.8533	0.704571	0.611063	1	23	25229.2	20	17	3396.43	20	4850	4627.42					14479.2	630	3	100	4798.33				9310.65				4888.67			4123.51			354500	145500	500000	28625.6	630	29255.6
Cape Verde	01 January	1996	1.20158	82.5915	0.723416	0.647505	1	23	25597.6	20	17	3493.23	20	4850	5463.34					12449.1	630	3	100	4102.44				9979.03				1097.09			2777.5			354500	145500	500000	29090.9	630	29720.9
Cape Verde	02 February	1996	1.20158	82.5915	0.723416	0.647505	1	23	25597.6	20	17	3493.23	20	4850	5463.34					12449.1	630	3	100	4102.44				9979.03				1097.09			2777.5			354500	145500	500000	29090.9	630	29720.9
Cape Verde	03 March	1996	1.20158	82.5915	0.723416	0.647505	1	23	25597.6	20	17	3493.23	20	4850	5463.34					12449.1	630	3	100	4102.44				9979.03				1097.09			2777.5			354500	145500	500000	29090.9	630	29720.9
Cape Verde	04 April	1996	1.20158	82.5915	0.723416	0.647505	1	23	25597.6	20	17	3493.23	20	4850	5463.34					12449.1	630	3	100	4102.44				9979.03				1097.09			2777.5			354500	145500	500000	29090.9	630	29720.9
Cape Verde	05 May	1996	1.20158	82.5915	0.723416	0.647505	1	23	25597.6	20	17	3493.23	20	4850	5463.34					12449.1	630	3	100	4102.44				9979.03				1097.09			2777.5			354500	145500	500000	29090.9	630	29720.9
Cape Verde	06 June	1996	1.20158	82.5915	0.723416	0.647505	1	23	25597.6	20	17	3493.23	20	4850	5463.34					12449.1	630	3	100	4102.44				9979.03				1097.09			2777.5			354500	145500	500000	29090.9	630	29720.9
Cape Verde	07 July	1996	1.20158	82.5915	0.723416	0.647505	1	23	25597.6	20	17	3493.23	20	4850	5463.34					12449.1	630	3	100	4102.44				9979.03				1097.09			2777.5			354500	145500	500000	29090.9	630	29720.9
Cape Verde	08 August	1996	1.20158	82.5915	0.723416	0.647505	1	23	25597.6	20	17	3493.23	20	4850	5463.34					12449.1	630	3	100	4102.44				9979.03				1097.09			2777.5			354500	145500	500000	29090.9	630	29720.9
Cape Verde	09 September	1996	1.20158	82.5915	0.723416	0.647505	1	23	25597.6	20	17	3493.23	20	4850	5463.34					12449.1	630	3	100	4102.44				9979.03				1097.09			2777.5			354500	145500	500000	29090.9	630	29720.9
Cape Verde	10 October	1996	1.20158	82.5915	0.723416	0.647505	1	23	25597.6	20	17	3493.23	20	4850	5463.34					12449.1	630	3	100	4102.44				9979.03				1097.09			2777.5			354500	145500	500000	29090.9	630	29720.9
Cape Verde	11 November	1996	1.20158	82.5915	0.723416	0.647505	1	23	25597.6	20	17	3493.23	20	4850	5463.34					12449.1	630	3	100	4102.44				9979.03				1097.09			2777.5			354500	145500	500000	29090.9	630	29720.9
Cape Verde	12 December	1996	1.20158	82.5915	0.723416	0.647505	1	23	25597.6	20	17	3493.23	20	4850	5463.34					12449.1	630	3	100	4102.44				9979.03				1097.09			2777.5			354500	145500	500000	29090.9	630	29720.9
Cape Verde	01 January	1997	1.18469	93.1767	0.7416	0.702906	1	23	25971.5	20	17	3592.78	20	4850	6133.14					9810.75	630	3	100	3928.64				9511.4				995.044			3213.52			354500	145500	500000	29564.3	630	30194.3
Cape Verde	02 February	1997	1.18469	93.1767	0.7416	0.702906	1	23	25971.5	20	17	3592.78	20	4850	6133.14					9810.75	630	3	100	3928.64				9511.4				995.044			3213.52			354500	145500	500000	29564.3	630	30194.3
Cape Verde	03 March	1997	1.18469	93.1767	0.7416	0.702906	1	23	25971.5	20	17	3592.78	20	4850	6133.14					9810.75	630	3	100	3928.64				9511.4				995.044			3213.52			354500	145500	500000	29564.3	630	30194.3
Cape Verde	04 April	1997	1.18469	93.1767	0.7416	0.702906	1	23	25971.5	20	17	3592.78	20	4850	6133.14					9810.75	630	3	100	3928.64				9511.4				995.044			3213.52			354500	145500	500000	29564.3	630	30194.3
Cape Verde	05 May	1997	1.18469	93.1767	0.7416	0.702906	1	23	25971.5	20	17	3592.78	20	4850	6133.14					9810.75	630	3	100	3928.64				9511.4				995.044			3213.52			354500	145500	500000	29564.3	630	30194.3
Cape Verde	06 June	1997	1.18469	93.1767	0.7416	0.702906	1	23	25971.5	20	17	3592.78	20	4850	6133.14					9810.75	630	3	100	3928.64				9511.4				995.044			3213.52			354500	145500	500000	29564.3	630	30194.3
Cape Verde	07 July	1997	1.18469	93.1767	0.7416	0.702906	1	23	25971.5	20	17	3592.78	20	4850	6133.14					9810.75	630	3	100	3928.64				9511.4				995.044			3213.52			354500	145500	500000	29564.3	630	30194.3
Cape Verde	08 August	1997	1.18469	93.1767	0.7416	0.702906	1	23	25971.5	20	17	3592.78	20	4850	6133.14					9810.75	630	3	100	3928.64				9511.4				995.044			3213.52			354500	145500	500000	29564.3	630	30194.3
Cape Verde	09 September	1997	1.18469	93.1767	0.7416	0.702906	1	37	41780.3	20	36	7608.23	20	5000	6133.14					9810.75	630	3	130	3928.64				9511.4				995.044			3213.52			362000	222870	584870	49388.5	630	50018.5
Cape Verde	10 October	1997	1.18469	93.1767	0.7416	0.702906	1	37	41780.3	20	36	7608.23	20	5000	6133.14					9810.75	630	3	130	3928.64				9511.4				995.044			3213.52			362000	222870	584870	49388.5	630	50018.5
Cape Verde	11 November	1997	1.18469	93.1767	0.7416	0.702906	1	37	41780.3	20	36	7608.23	20	5000	6133.14					9810.75	630	3	130	3928.64				9511.4				995.044			3213.52			362000	222870	584870	49388.5	630	50018.5
Cape Verde	12 December	1997	1.18469	93.1767	0.7416	0.702906	1	37	41780.3	20	36	7608.23	20	5000	6133.14					9810.75	630	3	130	3928.64				9511.4				995.044			3213.52			362000	222870	584870	49388.5	630	50018.5
Cape Verde	01 January	1998	1.30132	98.1575	0.757593	0.733793	1	37	42390.5	20	36	7825.06	20	5000	3718.2					10602.4	630	3	130	3918.15				9166.46				983.815			2965.79			362000	222870	584870	50215.5	630	50845.5
Cape Verde	02 February	1998	1.30132	98.1575	0.757593	0.733793	1	37	42390.5	20	36	7825.06	20	5000	3718.2					10602.4	630	3	130	3918.15				9166.46				983.815			2965.79			362000	222870	584870	50215.5	630	50845.5
Cape Verde	03 March	1998	1.30132	98.1575	0.757593	0.733793	1	37	42390.5	20	36	7825.06	20	5000	3718.2					10602.4	630	3	130	3918.15				9166.46				983.815			2965.79			362000	222870	584870	50215.5	630	50845.5
Cape Verde	04 April	1998	1.30132	98.1575	0.757593	0.733793	1	37	42390.5	20	36	7825.06	20	5000	3718.2					10602.4	630	3	130	3918.15				9166.46				983.815			2965.79			362000	222870	584870	50215.5	630	50845.5
Cape Verde	05 May	1998	1.30132	98.1575	0.757593	0.733793	1	37	42390.5	20	36	7825.06	20	5000	3718.2					10602.4	630	3	130	3918.15				9166.46				983.815			2965.79			362000	222870	584870	50215.5	630	50845.5
Cape Verde	06 June	1998	1.30132	98.1575	0.757593	0.733793	1	37	42390.5	20	36	7825.06	20	5000	3718.2					10602.4	630	3	130	3918.15				9166.46				983.815			2965.79			362000	222870	584870	50215.5	630	50845.5
Cape Verde	07 July	1998	1.30132	98.1575	0.757593	0.733793	1	37	42390.5	20	36	7825.06	20	5000	3718.2					10602.4	630	3	130	3918.15				9166.46				983.815			2965.79			362000	222870	584870	50215.5	630	50845.5
Cape Verde	08 August	1998	1.30132	98.1575	0.757593	0.733793	1	37	42390.5	20	36	7825.06	20	5000	3718.2					10602.4	630	3	130	3918.15				9166.46				983.815			2965.79			362000	222870	584870	50215.5	630	50845.5
Cape Verde	09 September	1998	1.30132	98.1575	0.757593	0.733793	1	37	42390.5	20	36	7825.06	20	5000	3718.2					10602.4	630	3	130	3918.15				9166.46				983.815			2965.79			362000	222870	584870	50215.5	630	50845.5
Cape Verde	10 October	1998	1.30132	98.1575	0.757593	0.733793	1	37	42390.5	20	36	7825.06	20	5000	3718.2					10602.4	630	3	130	3918.15				9166.46				983.815			2965.79			362000	222870	584870	50215.5	630	50845.5
Cape Verde	11 November	1998	1.30132	98.1575	0.757593	0.733793	1	37	42390.5	20	36	7825.06	20	5000	3718.2					10602.4	630	3	130	3918.15				9166.46				983.815			2965.79			362000	222870	584870	50215.5	630	50845.5
Cape Verde	12 December	1998	1.30132	98.1575	0.757593	0.733793	1	37	42390.5	20	36	7825.06	20	5000	3718.2					10602.4	630	3	130	3918.15				9166.46				983.815			2965.79			362000	222870	584870	50215.5	630	50845.5
Cape Verde	01 January	1999	1.23612	103.502	0.76963	0.76576	1	37	43009.6	20	36	8048.06	20	5000	3932.86					11722	630	3	130	3739.15				9152.21				800.889			2613.38			362000	222870	584870	51057.7	630	51687.7
Cape Verde	02 February	1999	1.23612	103.502	0.76963	0.76576	1	37	43009.6	20	36	8048.06	20	5000	3932.86					11722	630	3	130	3739.15				9152.21				800.889			2613.38			362000	222870	584870	51057.7	630	51687.7
Cape Verde	03 March	1999	1.23612	103.502	0.76963	0.76576	1	37	43009.6	20	36	8048.06	20	5000	3932.86					11722	630	3	130	3739.15				9152.21				800.889			2613.38			362000	222870	584870	51057.7	630	51687.7
Cape Verde	04 April	1999	1.23612	103.502	0.76963	0.76576	1	37	43009.6	20	36	8048.06	20	5000	3932.86					11722	630	3	130	3739.15				9152.21				800.889			2613.38			362000	222870	584870	51057.7	630	51687.7
Cape Verde	05 May	1999	1.23612	103.502	0.76963	0.76576	1	37	43009.6	20	36	8048.06	20	5000	3932.86					11722	630	3	130	3739.15				9152.21				800.889			2613.38			362000	222870	584870	51057.7	630	51687.7
Cape Verde	06 June	1999	1.23612	103.502	0.76963	0.76576	1	37	43009.6	20	36	8048.06	20	5000	3932.86					11722	630	3	130	3739.15				9152.21				800.889			2613.38			362000	222870	584870	51057.7	630	51687.7
Cape Verde	07 July	1999	1.23612	103.502	0.76963	0.76576	1	37	43009.6	20	36	8048.06	20	5000	3932.86					11722	630	3	130	3739.15				9152.21				800.889			2613.38			362000	222870	584870	51057.7	630	51687.7
Cape Verde	08 August	1999	1.23612	103.502	0.76963	0.76576	1	37	43009.6	20	36	8048.06	20	5000	3932.86					11722	630	3	130	3739.15				9152.21				800.889			2613.38			362000	222870	584870	51057.7	630	51687.7
Cape Verde	09 September	1999	1.23612	103.502	0.76963	0.76576	1	37	43009.6	20	36	8048.06	20	5000	3932.86					11722	630	3	130	3739.15				9152.21				800.889			2613.38			362000	222870	584870	51057.7	630	51687.7
Cape Verde	10 October	1999	1.23612	103.502	0.76963	0.76576	1	37	43009.6	20	36	8048.06	20	5000	3932.86					11722	630	3	130	3739.15				9152.21				800.889			2613.38			362000	222870	584870	51057.7	630	51687.7
Cape Verde	11 November	1999	1.23612	103.502	0.76963	0.76576	1	37	43009.6	20	36	8048.06	20	5000	3932.86					11722	630	3	130	3739.15				9152.21				800.889			2613.38			362000	222870	584870	51057.7	630	51687.7
Cape Verde	12 December	1999	1.23612	103.502	0.76963	0.76576	1	37	43009.6	20	36	8048.06	20	5000	3932.86					11722	630	3	130	3739.15				9152.21				800.889			2613.38			362000	222870	584870	51057.7	630	51687.7
Cape Verde	01 January	2000	1.27094	119.687	0.780574	0.746789	1	37	43637.8	20	36	8277.42	20	5000	3461.93					10728.2	630	3	130	3366.84				7987.02				1032.78			1048.84			362000	222870	584870	51915.2	630	52545.2
Cape Verde	02 February	2000	1.27094	119.687	0.780574	0.746789	1	37	43637.8	20	36	8277.42	20	5000	3461.93					10728.2	630	3	130	3366.84				7987.02				1032.78			1048.84			362000	222870	584870	51915.2	630	52545.2
Cape Verde	03 March	2000	1.27094	119.687	0.780574	0.746789	1	37	43637.8	20	36	8277.42	20	5000	3461.93					10728.2	630	3	130	3366.84				7987.02				1032.78			1048.84			362000	222870	584870	51915.2	630	52545.2
Cape Verde	04 April	2000	1.27094	119.687	0.780574	0.746789	1	37	43637.8	20	36	8277.42	20	5000	3461.93					10728.2	630	3	130	3366.84				7987.02				1032.78			1048.84			362000	222870	584870	51915.2	630	52545.2
Cape Verde	05 May	2000	1.27094	119.687	0.780574	0.746789	1	37	43637.8	20	36	8277.42	20	5000	3461.93					10728.2	630	3	130	3366.84				7987.02				1032.78			1048.84			362000	222870	584870	51915.2	630	52545.2
Cape Verde	06 June	2000	1.27094	119.687	0.780574	0.746789	1	37	43637.8	20	36	8277.42	20	5000	3461.93					10728.2	630	3	130	3366.84				7987.02				1032.78			1048.84			362000	222870	584870	51915.2	630	52545.2
Cape Verde	07 July	2000	1.27094	119.687	0.780574	0.746789	1	37	43637.8	20	36	8277.42	20	5000	3461.93					10728.2	630	3	130	3366.84				7987.02				1032.78			1048.84			362000	222870	584870	51915.2	630	52545.2
Cape Verde	08 August	2000	1.27094	119.687	0.780574	0.746789	1	37	43637.8	20	36	8277.42	20	5000	3461.93					10728.2	630	3	130	3366.84				7987.02				1032.78			1048.84			362000	222870	584870	51915.2	630	52545.2
Cape Verde	07 July	2001	1.09232	123.228	0.798672	0.771806	1	37	44275.2	25	80	18918.5	25	7000	2824.15					9280.01	630	4	168	3046.7				5455.76				941.685			2342.17			400000	280000	680000	63193.6	630	63823.6
Cape Verde	08 August	2001	1.09232	123.228	0.798672	0.771806	1	37	44275.2	25	80	18918.5	25	7000	2824.15					9280.01	630	4	168	3046.7				5455.76				941.685			2342.17			400000	280000	680000	63193.6	630	63823.6
Cape Verde	09 September	2001	1.09232	123.228	0.798672	0.771806	1	37	44275.2	25	80	18918.5	25	7000	2824.15					9280.01	630	4	168	3046.7				5455.76				941.685			2342.17			400000	280000	680000	63193.6	630	63823.6
Cape Verde	10 October	2001	1.09232	123.228	0.798672	0.771806	1	37	44275.2	25	80	18918.5	25	7000	2824.15					9280.01	630	4	168	3046.7				5455.76				941.685			2342.17			400000	280000	680000	63193.6	630	63823.6
Cape Verde	11 November	2001	1.09232	123.228	0.798672	0.771806	1	37	44275.2	25	80	18918.5	25	7000	2824.15					9280.01	630	4	168	3046.7				5455.76				941.685			2342.17			400000	280000	680000	63193.6	630	63823.6
Cape Verde	12 December	2001	1.09232	123.228	0.798672	0.771806	1	37	44275.2	25	80	18918.5	25	7000	2824.15					9280.01	630	4	168	3046.7				5455.76				941.685			2342.17			400000	280000	680000	63193.6	630	63823.6
Cape Verde	01 January	2002	1.17044	117.168	0.816287	0.786351	1	37	44921.8	25	80	19457.6	25	7000	4170.9					10992.5	630	4	168	3323.19				7342.68				1316.56			1871.16			400000	280000	680000	64379.5	630	65009.5
Cape Verde	02 February	2002	1.17044	117.168	0.816287	0.786351	1	37	44921.8	25	80	19457.6	25	7000	4170.9					10992.5	630	4	168	3323.19				7342.68				1316.56			1871.16			400000	280000	680000	64379.5	630	65009.5
Cape Verde	03 March	2002	1.17044	117.168	0.816287	0.786351	1	37	44921.8	25	80	19457.6	25	7000	4170.9					10992.5	630	4	168	3323.19				7342.68				1316.56			1871.16			400000	280000	680000	64379.5	630	65009.5
Cape Verde	04 April	2002	1.17044	117.168	0.816287	0.786351	1	37	44921.8	25	80	19457.6	25	7000	4170.9					10992.5	630	4	168	3323.19				7342.68				1316.56			1871.16			400000	280000	680000	64379.5	630	65009.5
Cape Verde	05 May	2002	1.17044	117.168	0.816287	0.786351	1	37	44921.8	25	80	19457.6	25	7000	4170.9					10992.5	630	4	168	3323.19				7342.68				1316.56			1871.16			400000	280000	680000	64379.5	630	65009.5
Cape Verde	06 June	2002	1.17044	117.168	0.816287	0.786351	1	37	44921.8	25	80	19457.6	25	7000	4170.9					10992.5	630	4	168	3323.19				7342.68				1316.56			1871.16			400000	280000	680000	64379.5	630	65009.5
Cape Verde	07 July	2002	1.17044	117.168	0.816287	0.786351	1	37	44921.8	25	80	19457.6	25	7000	4170.9					10992.5	630	4	168	3323.19				7342.68				1316.56			1871.16			400000	280000	680000	64379.5	630	65009.5
Cape Verde	08 August	2002	1.17044	117.168	0.816287	0.786351	1	37	44921.8	25	80	19457.6	25	7000	4170.9					10992.5	630	4	168	3323.19				7342.68				1316.56			1871.16			400000	280000	680000	64379.5	630	65009.5
Cape Verde	09 September	2002	1.17044	117.168	0.816287	0.786351	1	37	44921.8	25	80	19457.6	25	7000	4170.9					10992.5	630	4	168	3323.19				7342.68				1316.56			1871.16			400000	280000	680000	64379.5	630	65009.5
Cape Verde	10 October	2002	1.17044	117.168	0.816287	0.786351	1	37	44921.8	25	80	19457.6	25	7000	4170.9					10992.5	630	4	168	3323.19				7342.68				1316.56			1871.16			400000	280000	680000	64379.5	630	65009.5
Cape Verde	11 November	2002	1.17044	117.168	0.816287	0.786351	1	37	44921.8	25	80	19457.6	25	7000	4170.9					10992.5	630	4	168	3323.19				7342.68				1316.56			1871.16			400000	280000	680000	64379.5	630	65009.5
Cape Verde	12 December	2002	1.17044	117.168	0.816287	0.786351	1	37	44921.8	25	80	19457.6	25	7000	4170.9					10992.5	630	4	168	3323.19				7342.68				1316.56			1871.16			400000	280000	680000	64379.5	630	65009.5
Cape Verde	01 January	2003	1.14815	97.703	0.829114	0.795694	1	37	45577.9	25	80	20012.1	25	7000	2840.62					11959.8	630	4	168	3856.97				7119.18				1832.49			2212.99			400000	280000	680000	65590.1	630	66220.1
Cape Verde	02 February	2003	1.14815	97.703	0.829114	0.795694	1	37	45577.9	25	80	20012.1	25	7000	2840.62					11959.8	630	4	168	3856.97				7119.18				1832.49			2212.99			400000	280000	680000	65590.1	630	66220.1
Cape Verde	03 March	2003	1.14815	97.703	0.829114	0.795694	1	37	45577.9	25	80	20012.1	25	7000	2840.62					11959.8	630	4	168	3856.97				7119.18				1832.49			2212.99			400000	280000	680000	65590.1	630	66220.1
Cape Verde	04 April	2003	1.14815	97.703	0.829114	0.795694	1	37	45577.9	25	80	20012.1	25	7000	2840.62					11959.8	630	4	168	3856.97				7119.18				1832.49			2212.99			400000	280000	680000	65590.1	630	66220.1
Cape Verde	05 May	2003	1.14815	97.703	0.829114	0.795694	1	37	45577.9	25	80	20012.1	25	7000	2840.62					11959.8	630	4	168	3856.97				7119.18				1832.49			2212.99			400000	280000	680000	65590.1	630	66220.1
Cape Verde	06 June	2003	1.14815	97.703	0.829114	0.795694	1	37	45577.9	25	80	20012.1	25	7000	2840.62					11959.8	630	4	168	3856.97				7119.18				1832.49			2212.99			400000	280000	680000	65590.1	630	66220.1
Cape Verde	07 July	2003	1.14815	97.703	0.829114	0.795694	1	37	45577.9	25	80	20012.1	25	7000	2840.62					11959.8	630	4	168	3856.97				7119.18				1832.49			2212.99			400000	280000	680000	65590.1	630	66220.1
Cape Verde	08 August	2003	1.14815	97.703	0.829114	0.795694	1	37	45577.9	25	80	20012.1	25	7000	2840.62					11959.8	630	4	168	3856.97				7119.18				1832.49			2212.99			400000	280000	680000	65590.1	630	66220.1
Cape Verde	09 September	2003	1.14815	97.703	0.829114	0.795694	1	37	45577.9	25	80	20012.1	25	7000	2840.62					11959.8	630	4	168	3856.97				7119.18				1832.49			2212.99			400000	280000	680000	65590.1	630	66220.1
Cape Verde	10 October	2003	1.14815	97.703	0.829114	0.795694	1	37	45577.9	25	80	20012.1	25	7000	2840.62					11959.8	630	4	168	3856.97				7119.18				1832.49			2212.99			400000	280000	680000	65590.1	630	66220.1
Cape Verde	11 November	2003	1.14815	97.703	0.829114	0.795694	1	37	45577.9	25	80	20012.1	25	7000	2840.62					11959.8	630	4	168	3856.97				7119.18				1832.49			2212.99			400000	280000	680000	65590.1	630	66220.1
Cape Verde	12 December	2003	1.14815	97.703	0.829114	0.795694	1	37	45577.9	25	80	20012.1	25	7000	2840.62					11959.8	630	4	168	3856.97				7119.18				1832.49			2212.99			400000	280000	680000	65590.1	630	66220.1
Cape Verde	01 January	2004	0.97173	88.8076	0.844758	0.780649	1	37	46243.6	25	80	20582.5	25	7000	4243.81					14395.9	630	4	168	3728.18				6546.38				1393.02			2681.6			400000	280000	680000	66826.1	630	67456.1
Cape Verde	02 February	2004	0.97173	88.8076	0.844758	0.780649	1	37	46243.6	25	80	20582.5	25	7000	4243.81					14395.9	630	4	168	3728.18				6546.38				1393.02			2681.6			400000	280000	680000	66826.1	630	67456.1
Cape Verde	03 March	2004	0.97173	88.8076	0.844758	0.780649	1	37	46243.6	25	80	20582.5	25	7000	4243.81					14395.9	630	4	168	3728.18				6546.38				1393.02			2681.6			400000	280000	680000	66826.1	630	67456.1
Cape Verde	04 April	2004	0.97173	88.8076	0.844758	0.780649	1	37	46243.6	25	80	20582.5	25	7000	4243.81					14395.9	630	4	168	3728.18				6546.38				1393.02			2681.6			400000	280000	680000	66826.1	630	67456.1
Cape Verde	05 May	2004	0.97173	88.8076	0.844758	0.780649	1	37	46243.6	25	80	20582.5	25	7000	4243.81					14395.9	630	4	168	3728.18				6546.38				1393.02			2681.6			400000	280000	680000	66826.1	630	67456.1
Cape Verde	06 June	2004	0.97173	88.8076	0.844758	0.780649	1	37	46243.6	25	80	20582.5	25	7000	4243.81					14395.9	630	4	168	3728.18				6546.38				1393.02			2681.6			400000	280000	680000	66826.1	630	67456.1
Cape Verde	07 July	2004	0.97173	88.8076	0.844758	0.780649	1	37	46243.6	25	80	20582.5	25	7000	4243.81					14395.9	630	4	168	3728.18				6546.38				1393.02			2681.6			400000	280000	680000	66826.1	630	67456.1
Cape Verde	08 August	2004	0.97173	88.8076	0.844758	0.780649	1	37	46243.6	25	80	20582.5	25	7000	4243.81					14395.9	630	4	168	3728.18				6546.38				1393.02			2681.6			400000	280000	680000	66826.1	630	67456.1
Cape Verde	09 September	2004	0.97173	88.8076	0.844758	0.780649	1	37	46243.6	25	80	20582.5	25	7000	4243.81					14395.9	630	4	168	3728.18				6546.38				1393.02			2681.6			400000	280000	680000	66826.1	630	67456.1
Cape Verde	10 October	2004	0.97173	88.8076	0.844758	0.780649	1	37	46243.6	25	80	20582.5	25	7000	4243.81					14395.9	630	4	168	3728.18				6546.38				1393.02			2681.6			400000	280000	680000	66826.1	630	67456.1
Cape Verde	11 November	2004	0.97173	88.8076	0.844758	0.780649	1	37	46243.6	25	80	20582.5	25	7000	4243.81					14395.9	630	4	168	3728.18				6546.38				1393.02			2681.6			400000	280000	680000	66826.1	630	67456.1
Cape Verde	12 December	2004	0.97173	88.8076	0.844758	0.780649	1	37	46243.6	25	80	20582.5	25	7000	4243.81					14395.9	630	4	168	3728.18				6546.38				1393.02			2681.6			400000	280000	680000	66826.1	630	67456.1
Cape Verde	01 January	2005	0.738052	88.6703	0.862254	0.783919	1	37	46919.1	25	80	21169	25	7000	1750.86					12033.2	630	4	168	2817.76				6707.28				445.693			4955.38			400000	280000	680000	68088.1	630	68718.1
Cape Verde	02 February	2005	0.738052	88.6703	0.862254	0.783919	1	37	46919.1	25	80	21169	25	7000	1750.86					12033.2	630	4	168	2817.76				6707.28				445.693			4955.38			400000	280000	680000	68088.1	630	68718.1
Cape Verde	03 March	2005	0.738052	88.6703	0.862254	0.783919	1	37	46919.1	25	80	21169	25	7000	1750.86					12033.2	630	4	168	2817.76				6707.28				445.693			4955.38			400000	280000	680000	68088.1	630	68718.1
Cape Verde	04 April	2005	0.738052	88.6703	0.862254	0.783919	1	37	46919.1	25	80	21169	25	7000	1750.86					12033.2	630	4	168	2817.76				6707.28				445.693			4955.38			400000	280000	680000	68088.1	630	68718.1
Cape Verde	05 May	2005	0.738052	88.6703	0.862254	0.783919	1	37	46919.1	25	80	21169	25	7000	1750.86					12033.2	630	4	168	2817.76				6707.28				445.693			4955.38			400000	280000	680000	68088.1	630	68718.1
Cape Verde	06 June	2005	0.738052	88.6703	0.862254	0.783919	1	37	46919.1	25	80	21169	25	7000	1750.86					12033.2	630	4	168	2817.76				6707.28				445.693			4955.38			400000	280000	680000	68088.1	630	68718.1
Cape Verde	09 September	2006	0.764877	87.9007	0.882796	0.826008	1	25	32165.1	35	59	16057.1	35	5000	1726.63					12012.2				9003.63				6432.48				570.152			4487.29			325000	60000	385000	48222.2	0	48222.2
Cape Verde	10 October	2006	0.764877	87.9007	0.882796	0.826008	1	25	32165.1	35	59	16057.1	35	5000	1726.63					12012.2				9003.63				6432.48				570.152			4487.29			325000	60000	385000	48222.2	0	48222.2
Cape Verde	11 November	2006	0.764877	87.9007	0.882796	0.826008	1	25	32165.1	35	59	16057.1	35	5000	1726.63					12012.2				9003.63				6432.48				570.152			4487.29			325000	60000	385000	48222.2	0	48222.2
Cape Verde	12 December	2006	0.764877	87.9007	0.882796	0.826008	1	25	32165.1	35	59	16057.1	35	5000	1726.63					12012.2				9003.63				6432.48				570.152			4487.29			325000	60000	385000	48222.2	0	48222.2
Cape Verde	01 January	2007	0.863924	80.5674	0.90406	0.862443	1	25	32634.9	35	59	16514.7	35	5000	1772.19																							325000	60000	385000	49149.6	0	49149.6
Cape Verde	02 February	2007	0.863924	80.5674	0.90406	0.862443	1	25	32634.9	35	59	16514.7	35	5000	1772.19																							325000	60000	385000	49149.6	0	49149.6
Cape Verde	03 March	2007	0.863924	80.5674	0.90406	0.862443	1	25	32634.9	35	59	16514.7	35	5000	1772.19																							325000	60000	385000	49149.6	0	49149.6
Cape Verde	04 April	2007	0.863924	80.5674	0.90406	0.862443	1	25	32634.9	35	59	16514.7	35	5000	1772.19																							325000	60000	385000	49149.6	0	49149.6
Cape Verde	05 May	2007	0.863924	80.5674	0.90406	0.862443	1	25	32634.9	35	59	16514.7	35	5000	1772.19																							325000	60000	385000	49149.6	0	49149.6
Cape Verde	06 June	2007	0.863924	80.5674	0.90406	0.862443	1	25	32634.9	35	59	16514.7	35	5000	1772.19																							325000	60000	385000	49149.6	0	49149.6
Cape Verde	07 July	2007	0.863924	80.5674	0.90406	0.862443	1	25	32634.9	35	59	16514.7	35	5000	1772.19																							325000	60000	385000	49149.6	0	49149.6
Cape Verde	08 August	2007	0.863924	80.5674	0.90406	0.862443	1	25	32634.9	35	59	16514.7	35	5000	1772.19																							325000	60000	385000	49149.6	0	49149.6
Cape Verde	09 September	2007	0.863924	80.5674	0.90406	0.862443	1	25	32634.9	35	59	16514.7	35	5000	1772.19																							325000	60000	385000	49149.6	0	49149.6
Cape Verde	10 October	2007	0.863924	80.5674	0.90406	0.862443	1	25	32634.9	35	59	16514.7	35	5000	1772.19																							325000	60000	385000	49149.6	0	49149.6
Cape Verde	11 November	2007	0.863924	80.5674	0.90406	0.862443	1	25	32634.9	35	59	16514.7	35	5000	1772.19																							325000	60000	385000	49149.6	0	49149.6
Cape Verde	12 December	2007	0.863924	80.5674	0.90406	0.862443	1	25	32634.9	35	59	16514.7	35	5000	1772.19																							325000	60000	385000	49149.6	0	49149.6
Cape Verde	01 January	2008	0.944328	75.2785	0.924122	0.920941	1	25	33111.5	35	59	16985.3	35	5000	1817.76																							325000	60000	385000	50096.9	0	50096.9
Cape Verde	02 February	2008	0.944328	75.2785	0.924122	0.920941	1	25	33111.5	35	59	16985.3	35	5000	1817.76																							325000	60000	385000	50096.9	0	50096.9
Cape Verde	03 March	2008	0.944328	75.2785	0.924122	0.920941	1	25	33111.5	35	59	16985.3	35	5000	1817.76																							325000	60000	385000	50096.9	0	50096.9
Cape Verde	04 April	2008	0.944328	75.2785	0.924122	0.920941	1	25	33111.5	35	59	16985.3	35	5000	1817.76																							325000	60000	385000	50096.9	0	50096.9
Cape Verde	05 May	2008	0.944328	75.2785	0.924122	0.920941	1	25	33111.5	35	59	16985.3	35	5000	1817.76																							325000	60000	385000	50096.9	0	50096.9
Cape Verde	06 June	2008	0.944328	75.2785	0.924122	0.920941	1	25	33111.5	35	59	16985.3	35	5000	1817.76																							325000	60000	385000	50096.9	0	50096.9
Cape Verde	07 July	2008	0.944328	75.2785	0.924122	0.920941	1	25	33111.5	35	59	16985.3	35	5000	1817.76																							325000	60000	385000	50096.9	0	50096.9
Cape Verde	08 August	2008	0.944328	75.2785	0.924122	0.920941	1	25	33111.5	35	59	16985.3	35	5000	1817.76																							325000	60000	385000	50096.9	0	50096.9
Cape Verde	09 September	2008	0.944328	75.2785	0.924122	0.920941	1	25	33111.5	35	59	16985.3	35	5000	1817.76																							325000	60000	385000	50096.9	0	50096.9
Cape Verde	10 October	2008	0.944328	75.2785	0.924122	0.920941	1	25	33111.5	35	59	16985.3	35	5000	1817.76																							325000	60000	385000	50096.9	0	50096.9
Cape Verde	11 November	2008	0.944328	75.2785	0.924122	0.920941	1	25	33111.5	35	59	16985.3	35	5000	1817.76																							325000	60000	385000	50096.9	0	50096.9
Cape Verde	12 December	2008	0.944328	75.2785	0.924122	0.920941	1	25	33111.5	35	59	16985.3	35	5000	1817.76																							325000	60000	385000	50096.9	0	50096.9
Cape Verde	01 January	2009	1.07281	79.3771	0.956619	0.929996	1	25	33595.2	35	59	17469.4	35	5000	1863.32																							325000	60000	385000	51064.5	0	51064.5
Cape Verde	02 February	2009	1.07281	79.3771	0.956619	0.929996	1	25	33595.2	35	59	17469.4	35	5000	1863.32																							325000	60000	385000	51064.5	0	51064.5
Cape Verde	03 March	2009	1.07281	79.3771	0.956619	0.929996	1	25	33595.2	35	59	17469.4	35	5000	1863.32																							325000	60000	385000	51064.5	0	51064.5
Cape Verde	04 April	2009	1.07281	79.3771	0.956619	0.929996	1	25	33595.2	35	59	17469.4	35	5000	1863.32																							325000	60000	385000	51064.5	0	51064.5
Cape Verde	05 May	2009	1.07281	79.3771	0.956619	0.929996	1	25	33595.2	35	59	17469.4	35	5000	1863.32																							325000	60000	385000	51064.5	0	51064.5
Cape Verde	06 June	2009	1.07281	79.3771	0.956619	0.929996	1	25	33595.2	35	59	17469.4	35	5000	1863.32																							325000	60000	385000	51064.5	0	51064.5
Cape Verde	07 July	2009	1.07281	79.3771	0.956619	0.929996	1	25	33595.2	35	59	17469.4	35	5000	1863.32																							325000	60000	385000	51064.5	0	51064.5
Cape Verde	08 August	2009	1.07281	79.3771	0.956619	0.929996	1	25	33595.2	35	59	17469.4	35	5000	1863.32																							325000	60000	385000	51064.5	0	51064.5
Cape Verde	09 September	2009	1.07281	79.3771	0.956619	0.929996	1	25	33595.2	35	59	17469.4	35	5000	1863.32																							325000	60000	385000	51064.5	0	51064.5
Cape Verde	10 October	2009	1.07281	79.3771	0.956619	0.929996	1	25	33595.2	35	59	17469.4	35	5000	1863.32																							325000	60000	385000	51064.5	0	51064.5
Cape Verde	11 November	2009	1.07281	79.3771	0.956619	0.929996	1	25	33595.2	35	59	17469.4	35	5000	1863.32																							325000	60000	385000	51064.5	0	51064.5
Cape Verde	12 December	2009	1.07281	79.3771	0.956619	0.929996	1	25	33595.2	35	59	17469.4	35	5000	1863.32																							325000	60000	385000	51064.5	0	51064.5
Cape Verde	01 January	2010	1.35173	83.2588	0.958046	0.949327	1	25	34085.8	35	59	17967.2	35	5000	1908.88																							325000	60000	385000	52053.1	0	52053.1
Cape Verde	02 February	2010	1.35173	83.2588	0.958046	0.949327	1	25	34085.8	35	59	17967.2	35	5000	1908.88																							325000	60000	385000	52053.1	0	52053.1
Cape Verde	03 March	2010	1.35173	83.2588	0.958046	0.949327	1	25	34085.8	35	59	17967.2	35	5000	1908.88																							325000	60000	385000	52053.1	0	52053.1
Cape Verde	04 April	2010	1.35173	83.2588	0.958046	0.949327	1	25	34085.8	35	59	17967.2	35	5000	1908.88																							325000	60000	385000	52053.1	0	52053.1
Cape Verde	05 May	2010	1.35173	83.2588	0.958046	0.949327	1	25	34085.8	35	59	17967.2	35	5000	1908.88																							325000	60000	385000	52053.1	0	52053.1
Cape Verde	06 June	2010	1.35173	83.2588	0.958046	0.949327	1	25	34085.8	35	59	17967.2	35	5000	1908.88																							325000	60000	385000	52053.1	0	52053.1
Cape Verde	07 July	2010	1.35173	83.2588	0.958046	0.949327	1	25	34085.8	35	59	17967.2	35	5000	1908.88																							325000	60000	385000	52053.1	0	52053.1
Cape Verde	08 August	2010	1.35173	83.2588	0.958046	0.949327	1	25	34085.8	35	59	17967.2	35	5000	1908.88																							325000	60000	385000	52053.1	0	52053.1
Cape Verde	09 September	2010	1.35173	83.2588	0.958046	0.949327	1	25	34085.8	35	59	17967.2	35	5000	1908.88																							325000	60000	385000	52053.1	0	52053.1
Cape Verde	10 October	2010	1.35173	83.2588	0.958046	0.949327	1	25	34085.8	35	59	17967.2	35	5000	1908.88																							325000	60000	385000	52053.1	0	52053.1
Cape Verde	11 November	2010	1.35173	83.2588	0.958046	0.949327	1	25	34085.8	35	59	17967.2	35	5000	1908.88																							325000	60000	385000	52053.1	0	52053.1
Cape Verde	12 December	2010	1.35173	83.2588	0.958046	0.949327	1	25	34085.8	35	59	17967.2	35	5000	1908.88																							325000	60000	385000	52053.1	0	52053.1
Cape Verde	01 January	2011	1.39219	79.3233	0.97311	0.991799	1	25	34583.7	35	59	18479.3	35	5000	1954.44																							325000	60000	385000	53063	0	53063
Cape Verde	02 February	2011	1.39219	79.3233	0.97311	0.991799	1	25	34583.7	35	59	18479.3	35	5000	1954.44																							325000	60000	385000	53063	0	53063
Cape Verde	03 March	2011	1.39219	79.3233	0.97311	0.991799	1	25	34583.7	35	59	18479.3	35	5000	1954.44																							325000	60000	385000	53063	0	53063
Cape Verde	04 April	2011	1.39219	79.3233	0.97311	0.991799	1	25	34583.7	35	59	18479.3	35	5000	1954.44																							325000	60000	385000	53063	0	53063
Cape Verde	05 May	2011	1.39219	79.3233	0.97311	0.991799	1	25	34583.7	35	59	18479.3	35	5000	1954.44																							325000	60000	385000	53063	0	53063
Cape Verde	06 June	2011	1.39219	79.3233	0.97311	0.991799	1	25	34583.7	35	59	18479.3	35	5000	1954.44																							325000	60000	385000	53063	0	53063
Cape Verde	07 July	2011	1.39219	79.3233	0.97311	0.991799	1	25	34583.7	35	59	18479.3	35	5000	1954.44																							325000	60000	385000	53063	0	53063
Cape Verde	08 August	2011	1.39219	79.3233	0.97311	0.991799	1	25	34583.7	35	59	18479.3	35	5000	1954.44																							325000	60000	385000	53063	0	53063
Cape Verde	09 September	2011	1.39219	79.3233	0.97311	0.991799	1	28	38733.7	35	59	18479.3	35	5000	1954.44																							325000	110000	435000	57213	0	57213
Cape Verde	10 October	2011	1.39219	79.3233	0.97311	0.991799	1	28	38733.7	35	59	18479.3	35	5000	1954.44																							325000	110000	435000	57213	0	57213
Cape Verde	11 November	2011	1.39219	79.3233	0.97311	0.991799	1	28	38733.7	35	59	18479.3	35	5000	1954.44																							325000	110000	435000	57213	0	57213
Cape Verde	12 December	2011	1.39219	79.3233	0.97311	0.991799	1	28	38733.7	35	59	18479.3	35	5000	1954.44																							325000	110000	435000	57213	0	57213
Cape Verde	01 January	2012	1.28098	86.1437	1	1	1	28	39299.5	35	59	19005.9	35	5000	2000																							325000	110000	435000	58305.4	0	58305.4
Cape Verde	02 February	2012	1.28098	86.1437	1	1	1	28	39299.5	35	59	19005.9	35	5000	2000																							325000	110000	435000	58305.4	0	58305.4
Cape Verde	03 March	2012	1.28098	86.1437	1	1	1	28	39299.5	35	59	19005.9	35	5000	2000																							325000	110000	435000	58305.4	0	58305.4
Cape Verde	04 April	2012	1.28098	86.1437	1	1	1	28	39299.5	35	59	19005.9	35	5000	2000																							325000	110000	435000	58305.4	0	58305.4
Cape Verde	05 May	2012	1.28098	86.1437	1	1	1	28	39299.5	35	59	19005.9	35	5000	2000																							325000	110000	435000	58305.4	0	58305.4
Cape Verde	06 June	2012	1.28098	86.1437	1	1	1	28	39299.5	35	59	19005.9	35	5000	2000																							325000	110000	435000	58305.4	0	58305.4
Cape Verde	07 July	2012	1.28098	86.1437	1	1	1	28	39299.5	35	59	19005.9	35	5000	2000																							325000	110000	435000	58305.4	0	58305.4
Cape Verde	08 August	2012	1.28098	86.1437	1	1	1	28	39299.5	35	59	19005.9	35	5000	2000																							325000	110000	435000	58305.4	0	58305.4
Cape Verde	09 September	2012	1.28098	86.1437	1	1	1	28	39299.5	35	59	19005.9	35	5000	2000																							325000	110000	435000	58305.4	0	58305.4
Cape Verde	10 October	2012	1.28098	86.1437	1	1	1	28	39299.5	35	59	19005.9	35	5000	2000																							325000	110000	435000	58305.4	0	58305.4
Cape Verde	11 November	2012	1.28098	86.1437	1	1	1	28	39299.5	35	59	19005.9	35	5000	2000																							325000	110000	435000	58305.4	0	58305.4
Cape Verde	12 December	2012	1.28098	86.1437	1	1	1	28	39299.5	35	59	19005.9	35	5000	2000																							325000	110000	435000	58305.4	0	58305.4
Comoros	07 July	1988	0.945542	297.846	0.533774	0.406858	1	40	39641.9	20				6000	3208.97					8150.05				3425.29				8449.26				454.897			461.838			300000	166667	466667	39641.9	0	39641.9
Comoros	08 August	1988	0.945542	297.846	0.533774	0.406858	1	40	39641.9	20				6000	3208.97					8150.05				3425.29				8449.26				454.897			461.838			300000	166667	466667	39641.9	0	39641.9
Comoros	09 September	1988	0.945542	297.846	0.533774	0.406858	1	40	39641.9	20				6000	3208.97					8150.05				3425.29				8449.26				454.897			461.838			300000	166667	466667	39641.9	0	39641.9
Comoros	10 October	1988	0.945542	297.846	0.533774	0.406858	1	40	39641.9	20				6000	3208.97					8150.05				3425.29				8449.26				454.897			461.838			300000	166667	466667	39641.9	0	39641.9
Comoros	11 November	1988	0.945542	297.846	0.533774	0.406858	1	40	39641.9	20				6000	3208.97					8150.05				3425.29				8449.26				454.897			461.838			300000	166667	466667	39641.9	0	39641.9
Comoros	12 December	1988	0.945542	297.846	0.533774	0.406858	1	40	39641.9	20				6000	3208.97					8150.05				3425.29				8449.26				454.897			461.838			300000	166667	466667	39641.9	0	39641.9
Comoros	01 January	1989	0.895624	319.006	0.553604	0.423408	1	40	40220.9	20				6000	2621.79					7003.49				3313				7782.29				439.867			417.301			300000	166667	466667	40220.9	0	40220.9
Comoros	02 February	1989	0.895624	319.006	0.553604	0.423408	1	40	40220.9	20				6000	2621.79					7003.49				3313				7782.29				439.867			417.301			300000	166667	466667	40220.9	0	40220.9
Comoros	03 March	1989	0.895624	319.006	0.553604	0.423408	1	40	40220.9	20				6000	2621.79					7003.49				3313				7782.29				439.867			417.301			300000	166667	466667	40220.9	0	40220.9
Comoros	04 April	1989	0.895624	319.006	0.553604	0.423408	1	40	40220.9	20				6000	2621.79					7003.49				3313				7782.29				439.867			417.301			300000	166667	466667	40220.9	0	40220.9
Comoros	05 May	1989	0.895624	319.006	0.553604	0.423408	1	40	40220.9	20				6000	2621.79					7003.49				3313				7782.29				439.867			417.301			300000	166667	466667	40220.9	0	40220.9
Comoros	06 June	1989	0.895624	319.006	0.553604	0.423408	1	40	40220.9	20				6000	2621.79					7003.49				3313				7782.29				439.867			417.301			300000	166667	466667	40220.9	0	40220.9
Comoros	07 July	1989	0.895624	319.006	0.553604	0.423408	1	40	40220.9	20				6000	2621.79					7003.49				3313				7782.29				439.867			417.301			300000	166667	466667	40220.9	0	40220.9
Comoros	08 August	1989	0.895624	319.006	0.553604	0.423408	1	40	40220.9	20				6000	2621.79					7003.49				3313				7782.29				439.867			417.301			300000	166667	466667	40220.9	0	40220.9
Comoros	09 September	1989	0.895624	319.006	0.553604	0.423408	1	40	40220.9	20				6000	2621.79					7003.49				3313				7782.29				439.867			417.301			300000	166667	466667	40220.9	0	40220.9
Comoros	10 October	1989	0.895624	319.006	0.553604	0.423408	1	40	40220.9	20				6000	2621.79					7003.49				3313				7782.29				439.867			417.301			300000	166667	466667	40220.9	0	40220.9
Comoros	11 November	1989	0.895624	319.006	0.553604	0.423408	1	40	40220.9	20				6000	2621.79					7003.49				3313				7782.29				439.867			417.301			300000	166667	466667	40220.9	0	40220.9
Comoros	12 December	1989	0.895624	319.006	0.553604	0.423408	1	40	40220.9	20				6000	2621.79					7003.49				3313				7782.29				439.867			417.301			300000	166667	466667	40220.9	0	40220.9
Comoros	01 January	1990	0.924087	272.262	0.579939	0.440631	1	40	40808.3	20				6000	3244.15					8567.86				3789.54				9049.83				480.532			485.058			300000	166667	466667	40808.3	0	40808.3
Comoros	02 February	1990	0.924087	272.262	0.579939	0.440631	1	40	40808.3	20				6000	3244.15					8567.86				3789.54				9049.83				480.532			485.058			300000	166667	466667	40808.3	0	40808.3
Comoros	03 March	1990	0.924087	272.262	0.579939	0.440631	1	40	40808.3	20				6000	3244.15					8567.86				3789.54				9049.83				480.532			485.058			300000	166667	466667	40808.3	0	40808.3
Comoros	04 April	1990	0.924087	272.262	0.579939	0.440631	1	40	40808.3	20				6000	3244.15					8567.86				3789.54				9049.83				480.532			485.058			300000	166667	466667	40808.3	0	40808.3
Comoros	05 May	1990	0.924087	272.262	0.579939	0.440631	1	40	40808.3	20				6000	3244.15					8567.86				3789.54				9049.83				480.532			485.058			300000	166667	466667	40808.3	0	40808.3
Comoros	06 June	1990	0.924087	272.262	0.579939	0.440631	1	40	40808.3	20				6000	3244.15					8567.86				3789.54				9049.83				480.532			485.058			300000	166667	466667	40808.3	0	40808.3
Comoros	07 July	1990	0.924087	272.262	0.579939	0.440631	1	40	40808.3	20				6000	3244.15					8567.86				3789.54				9049.83				480.532			485.058			300000	166667	466667	40808.3	0	40808.3
Comoros	08 August	1990	0.924087	272.262	0.579939	0.440631	1	40	40808.3	20				6000	3244.15					8567.86				3789.54				9049.83				480.532			485.058			300000	166667	466667	40808.3	0	40808.3
Comoros	09 September	1990	0.924087	272.262	0.579939	0.440631	1	40	40808.3	20				6000	3244.15					8567.86				3789.54				9049.83				480.532			485.058			300000	166667	466667	40808.3	0	40808.3
Comoros	10 October	1990	0.924087	272.262	0.579939	0.440631	1	40	40808.3	20				6000	3244.15					8567.86				3789.54				9049.83				480.532			485.058			300000	166667	466667	40808.3	0	40808.3
Comoros	11 November	1990	0.924087	272.262	0.579939	0.440631	1	40	40808.3	20				6000	3244.15					8567.86				3789.54				9049.83				480.532			485.058			300000	166667	466667	40808.3	0	40808.3
Comoros	12 December	1990	0.924087	272.262	0.579939	0.440631	1	40	40808.3	20				6000	3244.15					8567.86				3789.54				9049.83				480.532			485.058			300000	166667	466667	40808.3	0	40808.3
Comoros	01 January	1991	1.06639	282.105	0.611344	0.458554	1	40	41404.3	20				6000	2220.52					7197.43				3746.99				9203.93				717.269			574.295			300000	166667	466667	41404.3	0	41404.3
Comoros	02 February	1991	1.06639	282.105	0.611344	0.458554	1	40	41404.3	20				6000	2220.52					7197.43				3746.99				9203.93				717.269			574.295			300000	166667	466667	41404.3	0	41404.3
Comoros	03 March	1991	1.06639	282.105	0.611344	0.458554	1	40	41404.3	20				6000	2220.52					7197.43				3746.99				9203.93				717.269			574.295			300000	166667	466667	41404.3	0	41404.3
Comoros	04 April	1991	1.06639	282.105	0.611344	0.458554	1	40	41404.3	20				6000	2220.52					7197.43				3746.99				9203.93				717.269			574.295			300000	166667	466667	41404.3	0	41404.3
Comoros	05 May	1991	1.06639	282.105	0.611344	0.458554	1	40	41404.3	20				6000	2220.52					7197.43				3746.99				9203.93				717.269			574.295			300000	166667	466667	41404.3	0	41404.3
Comoros	06 June	1991	1.06639	282.105	0.611344	0.458554	1	40	41404.3	20				6000	2220.52					7197.43				3746.99				9203.93				717.269			574.295			300000	166667	466667	41404.3	0	41404.3
Comoros	07 July	1991	1.06639	282.105	0.611344	0.458554	1	42	43474.5	20				6000	2220.52					7197.43				3746.99				9203.93				717.269			574.295			300000	166667	466667	43474.5	0	43474.5
Comoros	08 August	1991	1.06639	282.105	0.611344	0.458554	1	42	43474.5	20				6000	2220.52					7197.43				3746.99				9203.93				717.269			574.295			300000	166667	466667	43474.5	0	43474.5
Comoros	09 September	1991	1.06639	282.105	0.611344	0.458554	1	42	43474.5	20				6000	2220.52					7197.43				3746.99				9203.93				717.269			574.295			300000	166667	466667	43474.5	0	43474.5
Comoros	10 October	1991	1.06639	282.105	0.611344	0.458554	1	42	43474.5	20				6000	2220.52					7197.43				3746.99				9203.93				717.269			574.295			300000	166667	466667	43474.5	0	43474.5
Comoros	11 November	1991	1.06639	282.105	0.611344	0.458554	1	42	43474.5	20				6000	2220.52					7197.43				3746.99				9203.93				717.269			574.295			300000	166667	466667	43474.5	0	43474.5
Comoros	12 December	1991	1.06639	282.105	0.611344	0.458554	1	42	43474.5	20				6000	2220.52					7197.43				3746.99				9203.93				717.269			574.295			300000	166667	466667	43474.5	0	43474.5
Comoros	01 January	1992	1.11478	264.69	0.641346	0.477207	1	42	44109.5	20				6000	3302.47					16437.6				4842.49				10109.1				2578.45			3904.31			300000	166667	466667	44109.5	0	44109.5
Comoros	02 February	1992	1.11478	264.69	0.641346	0.477207	1	42	44109.5	20				6000	3302.47					16437.6				4842.49				10109.1				2578.45			3904.31			300000	166667	466667	44109.5	0	44109.5
Comoros	03 March	1992	1.11478	264.69	0.641346	0.477207	1	42	44109.5	20				6000	3302.47					16437.6				4842.49				10109.1				2578.45			3904.31			300000	166667	466667	44109.5	0	44109.5
Comoros	04 April	1992	1.11478	264.69	0.641346	0.477207	1	42	44109.5	20				6000	3302.47					16437.6				4842.49				10109.1				2578.45			3904.31			300000	166667	466667	44109.5	0	44109.5
Comoros	05 May	1992	1.11478	264.69	0.641346	0.477207	1	42	44109.5	20				6000	3302.47					16437.6				4842.49				10109.1				2578.45			3904.31			300000	166667	466667	44109.5	0	44109.5
Comoros	06 June	1992	1.11478	264.69	0.641346	0.477207	1	42	44109.5	20				6000	3302.47					16437.6				4842.49				10109.1				2578.45			3904.31			300000	166667	466667	44109.5	0	44109.5
Comoros	07 July	1992	1.11478	264.69	0.641346	0.477207	1	42	44109.5	20				6000	3302.47					16437.6				4842.49				10109.1				2578.45			3904.31			300000	166667	466667	44109.5	0	44109.5
Comoros	08 August	1992	1.11478	264.69	0.641346	0.477207	1	42	44109.5	20				6000	3302.47					16437.6				4842.49				10109.1				2578.45			3904.31			300000	166667	466667	44109.5	0	44109.5
Comoros	09 September	1992	1.11478	264.69	0.641346	0.477207	1	42	44109.5	20				6000	3302.47					16437.6				4842.49				10109.1				2578.45			3904.31			300000	166667	466667	44109.5	0	44109.5
Comoros	10 October	1992	1.11478	264.69	0.641346	0.477207	1	42	44109.5	20				6000	3302.47					16437.6				4842.49				10109.1				2578.45			3904.31			300000	166667	466667	44109.5	0	44109.5
Comoros	11 November	1992	1.11478	264.69	0.641346	0.477207	1	42	44109.5	20				6000	3302.47					16437.6				4842.49				10109.1				2578.45			3904.31			300000	166667	466667	44109.5	0	44109.5
Comoros	12 December	1992	1.11478	264.69	0.641346	0.477207	1	42	44109.5	20				6000	3302.47					16437.6				4842.49				10109.1				2578.45			3904.31			300000	166667	466667	44109.5	0	44109.5
Comoros	01 January	1993	1.13177	283.16	0.664897	0.496618	1	42	44753.8	20				6000	2690.97					11661.9				3890.21				7229.17				1555.38			5632.75			300000	166667	466667	44753.8	0	44753.8
Comoros	02 February	1993	1.13177	283.16	0.664897	0.496618	1	42	44753.8	20				6000	2690.97					11661.9				3890.21				7229.17				1555.38			5632.75			300000	166667	466667	44753.8	0	44753.8
Comoros	03 March	1993	1.13177	283.16	0.664897	0.496618	1	42	44753.8	20				6000	2690.97					11661.9				3890.21				7229.17				1555.38			5632.75			300000	166667	466667	44753.8	0	44753.8
Comoros	04 April	1993	1.13177	283.16	0.664897	0.496618	1	42	44753.8	20				6000	2690.97					11661.9				3890.21				7229.17				1555.38			5632.75			300000	166667	466667	44753.8	0	44753.8
Comoros	05 May	1993	1.13177	283.16	0.664897	0.496618	1	42	44753.8	20				6000	2690.97					11661.9				3890.21				7229.17				1555.38			5632.75			300000	166667	466667	44753.8	0	44753.8
Comoros	06 June	1993	1.13177	283.16	0.664897	0.496618	1	42	44753.8	20				6000	2690.97					11661.9				3890.21				7229.17				1555.38			5632.75			300000	166667	466667	44753.8	0	44753.8
Comoros	07 July	1993	1.13177	283.16	0.664897	0.496618	1	42	44753.8	20				6000	2690.97					11661.9				3890.21				7229.17				1555.38			5632.75			300000	166667	466667	44753.8	0	44753.8
Comoros	08 August	1993	1.13177	283.16	0.664897	0.496618	1	42	44753.8	20				6000	2690.97					11661.9				3890.21				7229.17				1555.38			5632.75			300000	166667	466667	44753.8	0	44753.8
Comoros	09 September	1993	1.13177	283.16	0.664897	0.496618	1	42	44753.8	20				6000	2690.97					11661.9				3890.21				7229.17				1555.38			5632.75			300000	166667	466667	44753.8	0	44753.8
Comoros	10 October	1993	1.13177	283.16	0.664897	0.496618	1	42	44753.8	20				6000	2690.97					11661.9				3890.21				7229.17				1555.38			5632.75			300000	166667	466667	44753.8	0	44753.8
Comoros	11 November	1993	1.13177	283.16	0.664897	0.496618	1	42	44753.8	20				6000	2690.97					11661.9				3890.21				7229.17				1555.38			5632.75			300000	166667	466667	44753.8	0	44753.8
Comoros	12 December	1993	1.13177	283.16	0.664897	0.496618	1	42	44753.8	20				6000	2690.97					11661.9				3890.21				7229.17				1555.38			5632.75			300000	166667	466667	44753.8	0	44753.8
Comoros	01 January	1994	1.29035	416.399	0.686097	0.516818	1	42	45407.4	20				6000	3428.98					12846.1				4318.84				7990.93				1902.09			3751.61			300000	166667	466667	45407.4	0	45407.4
Comoros	02 February	1994	1.29035	416.399	0.686097	0.516818	1	42	45407.4	20				6000	3428.98					12846.1				4318.84				7990.93				1902.09			3751.61			300000	166667	466667	45407.4	0	45407.4
Comoros	03 March	1994	1.29035	416.399	0.686097	0.516818	1	42	45407.4	20				6000	3428.98					12846.1				4318.84				7990.93				1902.09			3751.61			300000	166667	466667	45407.4	0	45407.4
Comoros	04 April	1994	1.29035	416.399	0.686097	0.516818	1	42	45407.4	20				6000	3428.98					12846.1				4318.84				7990.93				1902.09			3751.61			300000	166667	466667	45407.4	0	45407.4
Comoros	05 May	1994	1.29035	416.399	0.686097	0.516818	1	42	45407.4	20				6000	3428.98					12846.1				4318.84				7990.93				1902.09			3751.61			300000	166667	466667	45407.4	0	45407.4
Comoros	06 June	1994	1.29035	416.399	0.686097	0.516818	1	42	45407.4	20				6000	3428.98					12846.1				4318.84				7990.93				1902.09			3751.61			300000	166667	466667	45407.4	0	45407.4
Comoros	07 July	1994	1.29035	416.399	0.686097	0.516818	1	37	40001.8	20				4500	3428.98					12846.1				4318.84				7990.93				1902.09			3751.61			225000	135000	360000	40001.8	0	40001.8
Comoros	08 August	1994	1.29035	416.399	0.686097	0.516818	1	37	40001.8	20				4500	3428.98					12846.1				4318.84				7990.93				1902.09			3751.61			225000	135000	360000	40001.8	0	40001.8
Comoros	09 September	1994	1.29035	416.399	0.686097	0.516818	1	37	40001.8	20				4500	3428.98					12846.1				4318.84				7990.93				1902.09			3751.61			225000	135000	360000	40001.8	0	40001.8
Comoros	10 October	1994	1.29035	416.399	0.686097	0.516818	1	37	40001.8	20				4500	3428.98					12846.1				4318.84				7990.93				1902.09			3751.61			225000	135000	360000	40001.8	0	40001.8
Comoros	11 November	1994	1.29035	416.399	0.686097	0.516818	1	37	40001.8	20				4500	3428.98					12846.1				4318.84				7990.93				1902.09			3751.61			225000	135000	360000	40001.8	0	40001.8
Comoros	12 December	1994	1.29035	416.399	0.686097	0.516818	1	37	40001.8	20				4500	3428.98					12846.1				4318.84				7990.93				1902.09			3751.61			225000	135000	360000	40001.8	0	40001.8
Comoros	01 January	1995	1.33248	374.357	0.704571	0.537841	1	37	40586	20				4500	4627.42					14479.2				4798.33				9310.65				4888.67			4123.51			225000	135000	360000	40586	0	40586
Comoros	02 February	1995	1.33248	374.357	0.704571	0.537841	1	37	40586	20				4500	4627.42					14479.2				4798.33				9310.65				4888.67			4123.51			225000	135000	360000	40586	0	40586
Comoros	03 March	1995	1.33248	374.357	0.704571	0.537841	1	37	40586	20				4500	4627.42					14479.2				4798.33				9310.65				4888.67			4123.51			225000	135000	360000	40586	0	40586
Comoros	04 April	1995	1.33248	374.357	0.704571	0.537841	1	37	40586	20				4500	4627.42					14479.2				4798.33				9310.65				4888.67			4123.51			225000	135000	360000	40586	0	40586
Comoros	05 May	1995	1.33248	374.357	0.704571	0.537841	1	37	40586	20				4500	4627.42					14479.2				4798.33				9310.65				4888.67			4123.51			225000	135000	360000	40586	0	40586
Comoros	06 June	1995	1.33248	374.357	0.704571	0.537841	1	37	40586	20				4500	4627.42					14479.2				4798.33				9310.65				4888.67			4123.51			225000	135000	360000	40586	0	40586
Comoros	07 July	1995	1.33248	374.357	0.704571	0.537841	1	37	40586	20				4500	4627.42					14479.2				4798.33				9310.65				4888.67			4123.51			225000	135000	360000	40586	0	40586
Comoros	08 August	1995	1.33248	374.357	0.704571	0.537841	1	37	40586	20				4500	4627.42					14479.2				4798.33				9310.65				4888.67			4123.51			225000	135000	360000	40586	0	40586
Comoros	09 September	1995	1.33248	374.357	0.704571	0.537841	1	37	40586	20				4500	4627.42					14479.2				4798.33				9310.65				4888.67			4123.51			225000	135000	360000	40586	0	40586
Comoros	10 October	1995	1.33248	374.357	0.704571	0.537841	1	37	40586	20				4500	4627.42					14479.2				4798.33				9310.65				4888.67			4123.51			225000	135000	360000	40586	0	40586
Comoros	11 November	1995	1.33248	374.357	0.704571	0.537841	1	37	40586	20				4500	4627.42					14479.2				4798.33				9310.65				4888.67			4123.51			225000	135000	360000	40586	0	40586
Comoros	12 December	1995	1.33248	374.357	0.704571	0.537841	1	37	40586	20				4500	4627.42					14479.2				4798.33				9310.65				4888.67			4123.51			225000	135000	360000	40586	0	40586
Comoros	01 January	1996	1.20158	383.66	0.723416	0.559718	1	37	41178.8	20				4500	5463.34					12449.1				4102.44				9979.03				1097.09			2777.5			225000	135000	360000	41178.8	0	41178.8
Comoros	02 February	1996	1.20158	383.66	0.723416	0.559718	1	37	41178.8	20				4500	5463.34					12449.1				4102.44				9979.03				1097.09			2777.5			225000	135000	360000	41178.8	0	41178.8
Comoros	03 March	1996	1.20158	383.66	0.723416	0.559718	1	37	41178.8	20				4500	5463.34					12449.1				4102.44				9979.03				1097.09			2777.5			225000	135000	360000	41178.8	0	41178.8
Comoros	04 April	1996	1.20158	383.66	0.723416	0.559718	1	37	41178.8	20				4500	5463.34					12449.1				4102.44				9979.03				1097.09			2777.5			225000	135000	360000	41178.8	0	41178.8
Comoros	05 May	1996	1.20158	383.66	0.723416	0.559718	1	37	41178.8	20				4500	5463.34					12449.1				4102.44				9979.03				1097.09			2777.5			225000	135000	360000	41178.8	0	41178.8
Comoros	06 June	1996	1.20158	383.66	0.723416	0.559718	1	37	41178.8	20				4500	5463.34					12449.1				4102.44				9979.03				1097.09			2777.5			225000	135000	360000	41178.8	0	41178.8
Comoros	07 July	1996	1.20158	383.66	0.723416	0.559718	1	37	41178.8	20				4500	5463.34					12449.1				4102.44				9979.03				1097.09			2777.5			225000	135000	360000	41178.8	0	41178.8
Comoros	08 August	1996	1.20158	383.66	0.723416	0.559718	1	37	41178.8	20				4500	5463.34					12449.1				4102.44				9979.03				1097.09			2777.5			225000	135000	360000	41178.8	0	41178.8
Comoros	09 September	1996	1.20158	383.66	0.723416	0.559718	1	37	41178.8	20				4500	5463.34					12449.1				4102.44				9979.03				1097.09			2777.5			225000	135000	360000	41178.8	0	41178.8
Comoros	10 October	1996	1.20158	383.66	0.723416	0.559718	1	37	41178.8	20				4500	5463.34					12449.1				4102.44				9979.03				1097.09			2777.5			225000	135000	360000	41178.8	0	41178.8
Comoros	11 November	1996	1.20158	383.66	0.723416	0.559718	1	37	41178.8	20				4500	5463.34					12449.1				4102.44				9979.03				1097.09			2777.5			225000	135000	360000	41178.8	0	41178.8
Comoros	12 December	1996	1.20158	383.66	0.723416	0.559718	1	37	41178.8	20				4500	5463.34					12449.1				4102.44				9979.03				1097.09			2777.5			225000	135000	360000	41178.8	0	41178.8
Comoros	01 January	1997	1.18469	437.747	0.7416	0.582485	1	37	41780.3	20				4500	6133.14					9810.75				3928.64				9511.4				995.044			3213.52			225000	135000	360000	41780.3	0	41780.3
Comoros	02 February	1997	1.18469	437.747	0.7416	0.582485	1	37	41780.3	20				4500	6133.14					9810.75				3928.64				9511.4				995.044			3213.52			225000	135000	360000	41780.3	0	41780.3
Comoros	03 March	1997	1.18469	437.747	0.7416	0.582485	1	37	41780.3	20				4500	6133.14					9810.75				3928.64				9511.4				995.044			3213.52			225000	135000	360000	41780.3	0	41780.3
Comoros	04 April	1997	1.18469	437.747	0.7416	0.582485	1	37	41780.3	20				4500	6133.14					9810.75				3928.64				9511.4				995.044			3213.52			225000	135000	360000	41780.3	0	41780.3
Comoros	05 May	1997	1.18469	437.747	0.7416	0.582485	1	37	41780.3	20				4500	6133.14					9810.75				3928.64				9511.4				995.044			3213.52			225000	135000	360000	41780.3	0	41780.3
Comoros	06 June	1997	1.18469	437.747	0.7416	0.582485	1	37	41780.3	20				4500	6133.14					9810.75				3928.64				9511.4				995.044			3213.52			225000	135000	360000	41780.3	0	41780.3
Comoros	03 March	1998	1.30132	442.459	0.757593	0.606179	1	44	50410.3	20	16	3477.8	20	4500	3718.2					10602.4				3918.15				9166.46				983.815			2965.79			180000	180000	360000	53888.1	0	53888.1
Comoros	04 April	1998	1.30132	442.459	0.757593	0.606179	1	44	50410.3	20	16	3477.8	20	4500	3718.2					10602.4				3918.15				9166.46				983.815			2965.79			180000	180000	360000	53888.1	0	53888.1
Comoros	05 May	1998	1.30132	442.459	0.757593	0.606179	1	44	50410.3	20	16	3477.8	20	4500	3718.2					10602.4				3918.15				9166.46				983.815			2965.79			180000	180000	360000	53888.1	0	53888.1
Comoros	06 June	1998	1.30132	442.459	0.757593	0.606179	1	44	50410.3	20	16	3477.8	20	4500	3718.2					10602.4				3918.15				9166.46				983.815			2965.79			180000	180000	360000	53888.1	0	53888.1
Comoros	07 July	1998	1.30132	442.459	0.757593	0.606179	1	44	50410.3	20	16	3477.8	20	4500	3718.2					10602.4				3918.15				9166.46				983.815			2965.79			180000	180000	360000	53888.1	0	53888.1
Comoros	08 August	1998	1.30132	442.459	0.757593	0.606179	1	44	50410.3	20	16	3477.8	20	4500	3718.2					10602.4				3918.15				9166.46				983.815			2965.79			180000	180000	360000	53888.1	0	53888.1
Comoros	09 September	1998	1.30132	442.459	0.757593	0.606179	1	44	50410.3	20	16	3477.8	20	4500	3718.2					10602.4				3918.15				9166.46				983.815			2965.79			180000	180000	360000	53888.1	0	53888.1
Comoros	10 October	1998	1.30132	442.459	0.757593	0.606179	1	44	50410.3	20	16	3477.8	20	4500	3718.2					10602.4				3918.15				9166.46				983.815			2965.79			180000	180000	360000	53888.1	0	53888.1
Comoros	11 November	1998	1.30132	442.459	0.757593	0.606179	1	44	50410.3	20	16	3477.8	20	4500	3718.2					10602.4				3918.15				9166.46				983.815			2965.79			180000	180000	360000	53888.1	0	53888.1
Comoros	12 December	1998	1.30132	442.459	0.757593	0.606179	1	44	50410.3	20	16	3477.8	20	4500	3718.2					10602.4				3918.15				9166.46				983.815			2965.79			180000	180000	360000	53888.1	0	53888.1
Comoros	01 January	1999	1.23612	461.775	0.76963	0.630836	1	44	51146.6	20	16	3576.92	20	4500	3932.86					11722				3739.15				9152.21				800.889			2613.38			180000	180000	360000	54723.5	0	54723.5
Comoros	02 February	1999	1.23612	461.775	0.76963	0.630836	1	44	51146.6	20	16	3576.92	20	4500	3932.86					11722				3739.15				9152.21				800.889			2613.38			180000	180000	360000	54723.5	0	54723.5
Comoros	03 March	1999	1.23612	461.775	0.76963	0.630836	1	44	51146.6	20	16	3576.92	20	4500	3932.86					11722				3739.15				9152.21				800.889			2613.38			180000	180000	360000	54723.5	0	54723.5
Comoros	04 April	1999	1.23612	461.775	0.76963	0.630836	1	44	51146.6	20	16	3576.92	20	4500	3932.86					11722				3739.15				9152.21				800.889			2613.38			180000	180000	360000	54723.5	0	54723.5
Comoros	05 May	1999	1.23612	461.775	0.76963	0.630836	1	44	51146.6	20	16	3576.92	20	4500	3932.86					11722				3739.15				9152.21				800.889			2613.38			180000	180000	360000	54723.5	0	54723.5
Comoros	06 June	1999	1.23612	461.775	0.76963	0.630836	1	44	51146.6	20	16	3576.92	20	4500	3932.86					11722				3739.15				9152.21				800.889			2613.38			180000	180000	360000	54723.5	0	54723.5
Comoros	07 July	1999	1.23612	461.775	0.76963	0.630836	1	44	51146.6	20	16	3576.92	20	4500	3932.86					11722				3739.15				9152.21				800.889			2613.38			180000	180000	360000	54723.5	0	54723.5
Comoros	08 August	1999	1.23612	461.775	0.76963	0.630836	1	44	51146.6	20	16	3576.92	20	4500	3932.86					11722				3739.15				9152.21				800.889			2613.38			180000	180000	360000	54723.5	0	54723.5
Comoros	09 September	1999	1.23612	461.775	0.76963	0.630836	1	44	51146.6	20	16	3576.92	20	4500	3932.86					11722				3739.15				9152.21				800.889			2613.38			180000	180000	360000	54723.5	0	54723.5
Comoros	10 October	1999	1.23612	461.775	0.76963	0.630836	1	44	51146.6	20	16	3576.92	20	4500	3932.86					11722				3739.15				9152.21				800.889			2613.38			180000	180000	360000	54723.5	0	54723.5
Comoros	11 November	1999	1.23612	461.775	0.76963	0.630836	1	44	51146.6	20	16	3576.92	20	4500	3932.86					11722				3739.15				9152.21				800.889			2613.38			180000	180000	360000	54723.5	0	54723.5
Comoros	12 December	1999	1.23612	461.775	0.76963	0.630836	1	44	51146.6	20	16	3576.92	20	4500	3932.86					11722				3739.15				9152.21				800.889			2613.38			180000	180000	360000	54723.5	0	54723.5
Comoros	01 January	2000	1.27094	533.982	0.780574	0.656496	1	44	51893.6	20	16	3678.85	20	4500	3461.93					10728.2				3366.84				7987.02				1032.78			1048.84			180000	180000	360000	55572.5	0	55572.5
Comoros	02 February	2000	1.27094	533.982	0.780574	0.656496	1	44	51893.6	20	16	3678.85	20	4500	3461.93					10728.2				3366.84				7987.02				1032.78			1048.84			180000	180000	360000	55572.5	0	55572.5
Comoros	03 March	2000	1.27094	533.982	0.780574	0.656496	1	44	51893.6	20	16	3678.85	20	4500	3461.93					10728.2				3366.84				7987.02				1032.78			1048.84			180000	180000	360000	55572.5	0	55572.5
Comoros	04 April	2000	1.27094	533.982	0.780574	0.656496	1	44	51893.6	20	16	3678.85	20	4500	3461.93					10728.2				3366.84				7987.02				1032.78			1048.84			180000	180000	360000	55572.5	0	55572.5
Comoros	05 May	2000	1.27094	533.982	0.780574	0.656496	1	44	51893.6	20	16	3678.85	20	4500	3461.93					10728.2				3366.84				7987.02				1032.78			1048.84			180000	180000	360000	55572.5	0	55572.5
Comoros	06 June	2000	1.27094	533.982	0.780574	0.656496	1	44	51893.6	20	16	3678.85	20	4500	3461.93					10728.2				3366.84				7987.02				1032.78			1048.84			180000	180000	360000	55572.5	0	55572.5
Comoros	07 July	2000	1.27094	533.982	0.780574	0.656496	1	44	51893.6	20	16	3678.85	20	4500	3461.93					10728.2				3366.84				7987.02				1032.78			1048.84			180000	180000	360000	55572.5	0	55572.5
Comoros	08 August	2000	1.27094	533.982	0.780574	0.656496	1	44	51893.6	20	16	3678.85	20	4500	3461.93					10728.2				3366.84				7987.02				1032.78			1048.84			180000	180000	360000	55572.5	0	55572.5
Comoros	09 September	2000	1.27094	533.982	0.780574	0.656496	1	44	51893.6	20	16	3678.85	20	4500	3461.93					10728.2				3366.84				7987.02				1032.78			1048.84			180000	180000	360000	55572.5	0	55572.5
Comoros	10 October	2000	1.27094	533.982	0.780574	0.656496	1	44	51893.6	20	16	3678.85	20	4500	3461.93					10728.2				3366.84				7987.02				1032.78			1048.84			180000	180000	360000	55572.5	0	55572.5
Comoros	11 November	2000	1.27094	533.982	0.780574	0.656496	1	44	51893.6	20	16	3678.85	20	4500	3461.93					10728.2				3366.84				7987.02				1032.78			1048.84			180000	180000	360000	55572.5	0	55572.5
Comoros	12 December	2000	1.27094	533.982	0.780574	0.656496	1	44	51893.6	20	16	3678.85	20	4500	3461.93					10728.2				3366.84				7987.02				1032.78			1048.84			180000	180000	360000	55572.5	0	55572.5
Comoros	01 January	2001	1.09232	549.779	0.798672	0.692962	1	44	52651.6	20	16	3783.69	20	4500	2824.15					9280.01				3046.7				5455.76				941.685			2342.17			180000	180000	360000	56435.2	0	56435.2
Comoros	02 February	2001	1.09232	549.779	0.798672	0.692962	1	44	52651.6	20	16	3783.69	20	4500	2824.15					9280.01				3046.7				5455.76				941.685			2342.17			180000	180000	360000	56435.2	0	56435.2
Comoros	03 March	2001	1.09232	549.779	0.798672	0.692962	1	40	47865	25	25	5912.02	25	4670	2824.15					9280.01				3046.7				5455.76				941.685			2342.17			140000	210250	350250	53777.1	0	53777.1
Comoros	04 April	2001	1.09232	549.779	0.798672	0.692962	1	40	47865	25	25	5912.02	25	4670	2824.15					9280.01				3046.7				5455.76				941.685			2342.17			140000	210250	350250	53777.1	0	53777.1
Comoros	05 May	2001	1.09232	549.779	0.798672	0.692962	1	40	47865	25	25	5912.02	25	4670	2824.15					9280.01				3046.7				5455.76				941.685			2342.17			140000	210250	350250	53777.1	0	53777.1
Comoros	06 June	2001	1.09232	549.779	0.798672	0.692962	1	40	47865	25	25	5912.02	25	4670	2824.15					9280.01				3046.7				5455.76				941.685			2342.17			140000	210250	350250	53777.1	0	53777.1
Comoros	07 July	2001	1.09232	549.779	0.798672	0.692962	1	40	47865	25	25	5912.02	25	4670	2824.15					9280.01				3046.7				5455.76				941.685			2342.17			140000	210250	350250	53777.1	0	53777.1
Comoros	08 August	2001	1.09232	549.779	0.798672	0.692962	1	40	47865	25	25	5912.02	25	4670	2824.15					9280.01				3046.7				5455.76				941.685			2342.17			140000	210250	350250	53777.1	0	53777.1
Comoros	09 September	2001	1.09232	549.779	0.798672	0.692962	1	40	47865	25	25	5912.02	25	4670	2824.15					9280.01				3046.7				5455.76				941.685			2342.17			140000	210250	350250	53777.1	0	53777.1
Comoros	10 October	2001	1.09232	549.779	0.798672	0.692962	1	40	47865	25	25	5912.02	25	4670	2824.15					9280.01				3046.7				5455.76				941.685			2342.17			140000	210250	350250	53777.1	0	53777.1
Comoros	11 November	2001	1.09232	549.779	0.798672	0.692962	1	40	47865	25	25	5912.02	25	4670	2824.15					9280.01				3046.7				5455.76				941.685			2342.17			140000	210250	350250	53777.1	0	53777.1
Comoros	12 December	2001	1.09232	549.779	0.798672	0.692962	1	40	47865	25	25	5912.02	25	4670	2824.15					9280.01				3046.7				5455.76				941.685			2342.17			140000	210250	350250	53777.1	0	53777.1
Comoros	01 January	2002	1.17044	522.741	0.816287	0.717445	1	40	48564.1	25	25	6080.51	25	4670	4170.9					10992.5				3323.19				7342.68				1316.56			1871.16			140000	210250	350250	54644.7	0	54644.7
Comoros	02 February	2002	1.17044	522.741	0.816287	0.717445	1	40	48564.1	25	25	6080.51	25	4670	4170.9					10992.5				3323.19				7342.68				1316.56			1871.16			140000	210250	350250	54644.7	0	54644.7
Comoros	03 March	2002	1.17044	522.741	0.816287	0.717445	1	40	48564.1	25	25	6080.51	25	4670	4170.9					10992.5				3323.19				7342.68				1316.56			1871.16			140000	210250	350250	54644.7	0	54644.7
Comoros	04 April	2002	1.17044	522.741	0.816287	0.717445	1	40	48564.1	25	25	6080.51	25	4670	4170.9					10992.5				3323.19				7342.68				1316.56			1871.16			140000	210250	350250	54644.7	0	54644.7
Comoros	05 May	2002	1.17044	522.741	0.816287	0.717445	1	40	48564.1	25	25	6080.51	25	4670	4170.9					10992.5				3323.19				7342.68				1316.56			1871.16			140000	210250	350250	54644.7	0	54644.7
Comoros	06 June	2002	1.17044	522.741	0.816287	0.717445	1	40	48564.1	25	25	6080.51	25	4670	4170.9					10992.5				3323.19				7342.68				1316.56			1871.16			140000	210250	350250	54644.7	0	54644.7
Comoros	07 July	2002	1.17044	522.741	0.816287	0.717445	1	40	48564.1	25	25	6080.51	25	4670	4170.9					10992.5				3323.19				7342.68				1316.56			1871.16			140000	210250	350250	54644.7	0	54644.7
Comoros	08 August	2002	1.17044	522.741	0.816287	0.717445	1	40	48564.1	25	25	6080.51	25	4670	4170.9					10992.5				3323.19				7342.68				1316.56			1871.16			140000	210250	350250	54644.7	0	54644.7
Comoros	09 September	2002	1.17044	522.741	0.816287	0.717445	1	40	48564.1	25	25	6080.51	25	4670	4170.9					10992.5				3323.19				7342.68				1316.56			1871.16			140000	210250	350250	54644.7	0	54644.7
Comoros	10 October	2002	1.17044	522.741	0.816287	0.717445	1	40	48564.1	25	25	6080.51	25	4670	4170.9					10992.5				3323.19				7342.68				1316.56			1871.16			140000	210250	350250	54644.7	0	54644.7
Comoros	11 November	2002	1.17044	522.741	0.816287	0.717445	1	40	48564.1	25	25	6080.51	25	4670	4170.9					10992.5				3323.19				7342.68				1316.56			1871.16			140000	210250	350250	54644.7	0	54644.7
Comoros	12 December	2002	1.17044	522.741	0.816287	0.717445	1	40	48564.1	25	25	6080.51	25	4670	4170.9					10992.5				3323.19				7342.68				1316.56			1871.16			140000	210250	350250	54644.7	0	54644.7
Comoros	01 January	2003	1.14815	435.9	0.829114	0.744701	1	40	49273.5	25	25	6253.79	25	4670	2840.62					11959.8				3856.97				7119.18				1832.49			2212.99			140000	210250	350250	55527.2	0	55527.2
Comoros	02 February	2003	1.14815	435.9	0.829114	0.744701	1	40	49273.5	25	25	6253.79	25	4670	2840.62					11959.8				3856.97				7119.18				1832.49			2212.99			140000	210250	350250	55527.2	0	55527.2
Comoros	03 March	2003	1.14815	435.9	0.829114	0.744701	1	40	49273.5	25	25	6253.79	25	4670	2840.62					11959.8				3856.97				7119.18				1832.49			2212.99			140000	210250	350250	55527.2	0	55527.2
Comoros	04 April	2003	1.14815	435.9	0.829114	0.744701	1	40	49273.5	25	25	6253.79	25	4670	2840.62					11959.8				3856.97				7119.18				1832.49			2212.99			140000	210250	350250	55527.2	0	55527.2
Comoros	05 May	2003	1.14815	435.9	0.829114	0.744701	1	40	49273.5	25	25	6253.79	25	4670	2840.62					11959.8				3856.97				7119.18				1832.49			2212.99			140000	210250	350250	55527.2	0	55527.2
Comoros	06 June	2003	1.14815	435.9	0.829114	0.744701	1	40	49273.5	25	25	6253.79	25	4670	2840.62					11959.8				3856.97				7119.18				1832.49			2212.99			140000	210250	350250	55527.2	0	55527.2
Comoros	07 July	2003	1.14815	435.9	0.829114	0.744701	1	40	49273.5	25	25	6253.79	25	4670	2840.62					11959.8				3856.97				7119.18				1832.49			2212.99			140000	210250	350250	55527.2	0	55527.2
Comoros	08 August	2003	1.14815	435.9	0.829114	0.744701	1	40	49273.5	25	25	6253.79	25	4670	2840.62					11959.8				3856.97				7119.18				1832.49			2212.99			140000	210250	350250	55527.2	0	55527.2
Comoros	09 September	2003	1.14815	435.9	0.829114	0.744701	1	40	49273.5	25	25	6253.79	25	4670	2840.62					11959.8				3856.97				7119.18				1832.49			2212.99			140000	210250	350250	55527.2	0	55527.2
Comoros	10 October	2003	1.14815	435.9	0.829114	0.744701	1	40	49273.5	25	25	6253.79	25	4670	2840.62					11959.8				3856.97				7119.18				1832.49			2212.99			140000	210250	350250	55527.2	0	55527.2
Comoros	11 November	2003	1.14815	435.9	0.829114	0.744701	1	40	49273.5	25	25	6253.79	25	4670	2840.62					11959.8				3856.97				7119.18				1832.49			2212.99			140000	210250	350250	55527.2	0	55527.2
Comoros	12 December	2003	1.14815	435.9	0.829114	0.744701	1	40	49273.5	25	25	6253.79	25	4670	2840.62					11959.8				3856.97				7119.18				1832.49			2212.99			140000	210250	350250	55527.2	0	55527.2
Comoros	01 January	2004	0.97173	396.214	0.844758	0.778026	1	40	49993.1	25	25	6432.02	25	4670	4243.81					14395.9				3728.18				6546.38				1393.02			2681.6			140000	210250	350250	56425.1	0	56425.1
Comoros	02 February	2004	0.97173	396.214	0.844758	0.778026	0	40	49993.1	25	25	6432.02	25	4670	4243.81					14395.9				3728.18				6546.38				1393.02			2681.6			140000	210250	350250	56425.1	0	56425.1
Comoros	03 March	2004	0.97173	396.214	0.844758	0.778026	0	40	49993.1	25	25	6432.02	25	4670	4243.81					14395.9				3728.18				6546.38				1393.02			2681.6			140000	210250	350250	56425.1	0	56425.1
Comoros	04 April	2004	0.97173	396.214	0.844758	0.778026	0	40	49993.1	25	25	6432.02	25	4670	4243.81					14395.9				3728.18				6546.38				1393.02			2681.6			140000	210250	350250	56425.1	0	56425.1
Comoros	05 May	2004	0.97173	396.214	0.844758	0.778026	0	40	49993.1	25	25	6432.02	25	4670	4243.81					14395.9				3728.18				6546.38				1393.02			2681.6			140000	210250	350250	56425.1	0	56425.1
Comoros	06 June	2004	0.97173	396.214	0.844758	0.778026	0	40	49993.1	25	25	6432.02	25	4670	4243.81					14395.9				3728.18				6546.38				1393.02			2681.6			140000	210250	350250	56425.1	0	56425.1
Comoros	07 July	2004	0.97173	396.214	0.844758	0.778026	0	40	49993.1	25	25	6432.02	25	4670	4243.81					14395.9				3728.18				6546.38				1393.02			2681.6			140000	210250	350250	56425.1	0	56425.1
Comoros	08 August	2004	0.97173	396.214	0.844758	0.778026	0	40	49993.1	25	25	6432.02	25	4670	4243.81					14395.9				3728.18				6546.38				1393.02			2681.6			140000	210250	350250	56425.1	0	56425.1
Comoros	09 September	2004	0.97173	396.214	0.844758	0.778026	0	40	49993.1	25	25	6432.02	25	4670	4243.81					14395.9				3728.18				6546.38				1393.02			2681.6			140000	210250	350250	56425.1	0	56425.1
Comoros	10 October	2004	0.97173	396.214	0.844758	0.778026	0	40	49993.1	25	25	6432.02	25	4670	4243.81					14395.9				3728.18				6546.38				1393.02			2681.6			140000	210250	350250	56425.1	0	56425.1
Comoros	11 November	2004	0.97173	396.214	0.844758	0.778026	0	40	49993.1	25	25	6432.02	25	4670	4243.81					14395.9				3728.18				6546.38				1393.02			2681.6			140000	210250	350250	56425.1	0	56425.1
Comoros	12 December	2004	0.97173	396.214	0.844758	0.778026	0	40	49993.1	25	25	6432.02	25	4670	4243.81					14395.9				3728.18				6546.38				1393.02			2681.6			140000	210250	350250	56425.1	0	56425.1
Comoros	01 January	2005	0.738052	395.601	0.862254	0.801471	1	40	50723.3	38.8033	17	4498.42	65.7115	6000	1750.86					12033.2				2817.76				6707.28				445.693			4955.38			390000		390000	55221.7	0	55221.7
Comoros	02 February	2005	0.738052	395.601	0.862254	0.801471	1	40	50723.3	38.8033	17	4498.42	65.7115	6000	1750.86					12033.2				2817.76				6707.28				445.693			4955.38			390000		390000	55221.7	0	55221.7
Comoros	03 March	2005	0.738052	395.601	0.862254	0.801471	1	40	50723.3	38.8033	17	4498.42	65.7115	6000	1750.86					12033.2				2817.76				6707.28				445.693			4955.38			390000		390000	55221.7	0	55221.7
Comoros	04 April	2005	0.738052	395.601	0.862254	0.801471	1	40	50723.3	38.8033	17	4498.42	65.7115	6000	1750.86					12033.2				2817.76				6707.28				445.693			4955.38			390000		390000	55221.7	0	55221.7
Comoros	05 May	2005	0.738052	395.601	0.862254	0.801471	1	40	50723.3	38.8033	17	4498.42	65.7115	6000	1750.86					12033.2				2817.76				6707.28				445.693			4955.38			390000		390000	55221.7	0	55221.7
Comoros	06 June	2005	0.738052	395.601	0.862254	0.801471	1	40	50723.3	38.8033	17	4498.42	65.7115	6000	1750.86					12033.2				2817.76				6707.28				445.693			4955.38			390000		390000	55221.7	0	55221.7
Comoros	07 July	2005	0.738052	395.601	0.862254	0.801471	1	40	50723.3	38.8033	17	4498.42	65.7115	6000	1750.86					12033.2				2817.76				6707.28				445.693			4955.38			390000		390000	55221.7	0	55221.7
Comoros	08 August	2005	0.738052	395.601	0.862254	0.801471	1	40	50723.3	38.8033	17	4498.42	65.7115	6000	1750.86					12033.2				2817.76				6707.28				445.693			4955.38			390000		390000	55221.7	0	55221.7
Comoros	09 September	2005	0.738052	395.601	0.862254	0.801471	1	40	50723.3	38.8033	17	4498.42	65.7115	6000	1750.86					12033.2				2817.76				6707.28				445.693			4955.38			390000		390000	55221.7	0	55221.7
Comoros	10 October	2005	0.738052	395.601	0.862254	0.801471	1	40	50723.3	38.8033	17	4498.42	65.7115	6000	1750.86					12033.2				2817.76				6707.28				445.693			4955.38			390000		390000	55221.7	0	55221.7
Comoros	11 November	2005	0.738052	395.601	0.862254	0.801471	1	40	50723.3	38.8033	17	4498.42	65.7115	6000	1750.86					12033.2				2817.76				6707.28				445.693			4955.38			390000		390000	55221.7	0	55221.7
Comoros	12 December	2005	0.738052	395.601	0.862254	0.801471	1	40	50723.3	38.8033	17	4498.42	65.7115	6000	1750.86					12033.2				2817.76				6707.28				445.693			4955.38			390000		390000	55221.7	0	55221.7
Comoros	01 January	2006	0.764877	392.168	0.882796	0.828515	1	40	51464.2	38.6699	17	4626.62	64.6344	6000	1726.63					12012.2				9003.63				6432.48				570.152			4487.29			390000		390000	56090.8	0	56090.8
Comoros	02 February	2006	0.764877	392.168	0.882796	0.828515	1	40	51464.2	38.6699	17	4626.62	64.6344	6000	1726.63					12012.2				9003.63				6432.48				570.152			4487.29			390000		390000	56090.8	0	56090.8
Comoros	03 March	2006	0.764877	392.168	0.882796	0.828515	1	40	51464.2	38.6699	17	4626.62	64.6344	6000	1726.63					12012.2				9003.63				6432.48				570.152			4487.29			390000		390000	56090.8	0	56090.8
Comoros	04 April	2006	0.764877	392.168	0.882796	0.828515	1	40	51464.2	38.6699	17	4626.62	64.6344	6000	1726.63					12012.2				9003.63				6432.48				570.152			4487.29			390000		390000	56090.8	0	56090.8
Comoros	05 May	2006	0.764877	392.168	0.882796	0.828515	1	40	51464.2	38.6699	17	4626.62	64.6344	6000	1726.63					12012.2				9003.63				6432.48				570.152			4487.29			390000		390000	56090.8	0	56090.8
Comoros	06 June	2006	0.764877	392.168	0.882796	0.828515	1	40	51464.2	38.6699	17	4626.62	64.6344	6000	1726.63					12012.2				9003.63				6432.48				570.152			4487.29			390000		390000	56090.8	0	56090.8
Comoros	07 July	2006	0.764877	392.168	0.882796	0.828515	1	40	51464.2	38.6699	17	4626.62	64.6344	6000	1726.63					12012.2				9003.63				6432.48				570.152			4487.29			390000		390000	56090.8	0	56090.8
Comoros	08 August	2006	0.764877	392.168	0.882796	0.828515	1	40	51464.2	38.6699	17	4626.62	64.6344	6000	1726.63					12012.2				9003.63				6432.48				570.152			4487.29			390000		390000	56090.8	0	56090.8
Comoros	09 September	2006	0.764877	392.168	0.882796	0.828515	1	40	51464.2	38.6699	17	4626.62	64.6344	6000	1726.63					12012.2				9003.63				6432.48				570.152			4487.29			390000		390000	56090.8	0	56090.8
Comoros	10 October	2006	0.764877	392.168	0.882796	0.828515	1	40	51464.2	38.6699	17	4626.62	64.6344	6000	1726.63					12012.2				9003.63				6432.48				570.152			4487.29			390000		390000	56090.8	0	56090.8
Comoros	11 November	2006	0.764877	392.168	0.882796	0.828515	1	40	51464.2	38.6699	17	4626.62	64.6344	6000	1726.63					12012.2				9003.63				6432.48				570.152			4487.29			390000		390000	56090.8	0	56090.8
Comoros	12 December	2006	0.764877	392.168	0.882796	0.828515	1	40	51464.2	38.6699	17	4626.62	64.6344	6000	1726.63					12012.2				9003.63				6432.48				570.152			4487.29			390000		390000	56090.8	0	56090.8
Comoros	01 January	2007	0.863924	359.45	0.90406	0.865518	1	40	52215.8	38.2491	17	4758.47	61.2369	6000	1772.19																							390000		390000	56974.3	0	56974.3
Comoros	02 February	2007	0.863924	359.45	0.90406	0.865518	1	40	52215.8	38.2491	17	4758.47	61.2369	6000	1772.19																							390000		390000	56974.3	0	56974.3
Comoros	03 March	2007	0.863924	359.45	0.90406	0.865518	1	40	52215.8	38.2491	17	4758.47	61.2369	6000	1772.19																							390000		390000	56974.3	0	56974.3
Comoros	04 April	2007	0.863924	359.45	0.90406	0.865518	1	40	52215.8	38.2491	17	4758.47	61.2369	6000	1772.19																							390000		390000	56974.3	0	56974.3
Comoros	05 May	2007	0.863924	359.45	0.90406	0.865518	1	40	52215.8	38.2491	17	4758.47	61.2369	6000	1772.19																							390000		390000	56974.3	0	56974.3
Comoros	06 June	2007	0.863924	359.45	0.90406	0.865518	1	40	52215.8	38.2491	17	4758.47	61.2369	6000	1772.19																							390000		390000	56974.3	0	56974.3
Comoros	07 July	2007	0.863924	359.45	0.90406	0.865518	1	40	52215.8	38.2491	17	4758.47	61.2369	6000	1772.19																							390000		390000	56974.3	0	56974.3
Comoros	08 August	2007	0.863924	359.45	0.90406	0.865518	1	40	52215.8	38.2491	17	4758.47	61.2369	6000	1772.19																							390000		390000	56974.3	0	56974.3
Comoros	09 September	2007	0.863924	359.45	0.90406	0.865518	1	40	52215.8	38.2491	17	4758.47	61.2369	6000	1772.19																							390000		390000	56974.3	0	56974.3
Comoros	10 October	2007	0.863924	359.45	0.90406	0.865518	1	40	52215.8	38.2491	17	4758.47	61.2369	6000	1772.19																							390000		390000	56974.3	0	56974.3
Comoros	11 November	2007	0.863924	359.45	0.90406	0.865518	1	40	52215.8	38.2491	17	4758.47	61.2369	6000	1772.19																							390000		390000	56974.3	0	56974.3
Comoros	12 December	2007	0.863924	359.45	0.90406	0.865518	1	40	52215.8	38.2491	17	4758.47	61.2369	6000	1772.19																							390000		390000	56974.3	0	56974.3
Comoros	01 January	2008	0.944328	335.854	0.924122	0.880239	1	40	52978.5	37.9725	17	4894.08	59.003	6000	1817.76																							390000		390000	57872.5	0	57872.5
Comoros	02 February	2008	0.944328	335.854	0.924122	0.880239	1	40	52978.5	37.9725	17	4894.08	59.003	6000	1817.76																							390000		390000	57872.5	0	57872.5
Comoros	03 March	2008	0.944328	335.854	0.924122	0.880239	1	40	52978.5	37.9725	17	4894.08	59.003	6000	1817.76																							390000		390000	57872.5	0	57872.5
Comoros	04 April	2008	0.944328	335.854	0.924122	0.880239	1	40	52978.5	37.9725	17	4894.08	59.003	6000	1817.76																							390000		390000	57872.5	0	57872.5
Comoros	05 May	2008	0.944328	335.854	0.924122	0.880239	1	40	52978.5	37.9725	17	4894.08	59.003	6000	1817.76																							390000		390000	57872.5	0	57872.5
Comoros	06 June	2008	0.944328	335.854	0.924122	0.880239	1	40	52978.5	37.9725	17	4894.08	59.003	6000	1817.76																							390000		390000	57872.5	0	57872.5
Comoros	07 July	2008	0.944328	335.854	0.924122	0.880239	1	40	52978.5	37.9725	17	4894.08	59.003	6000	1817.76																							390000		390000	57872.5	0	57872.5
Comoros	08 August	2008	0.944328	335.854	0.924122	0.880239	1	40	52978.5	37.9725	17	4894.08	59.003	6000	1817.76																							390000		390000	57872.5	0	57872.5
Comoros	09 September	2008	0.944328	335.854	0.924122	0.880239	1	40	52978.5	37.9725	17	4894.08	59.003	6000	1817.76																							390000		390000	57872.5	0	57872.5
Comoros	10 October	2008	0.944328	335.854	0.924122	0.880239	1	40	52978.5	37.9725	17	4894.08	59.003	6000	1817.76																							390000		390000	57872.5	0	57872.5
Comoros	11 November	2008	0.944328	335.854	0.924122	0.880239	1	40	52978.5	37.9725	17	4894.08	59.003	6000	1817.76																							390000		390000	57872.5	0	57872.5
Comoros	12 December	2008	0.944328	335.854	0.924122	0.880239	1	40	52978.5	37.9725	17	4894.08	59.003	6000	1817.76																							390000		390000	57872.5	0	57872.5
Comoros	01 January	2009	1.07281	354.14	0.956619	0.918638	1	40	53752.3	37.6165	17	5033.55	56.1283	6000	1863.32																							390000		390000	58785.8	0	58785.8
Comoros	02 February	2009	1.07281	354.14	0.956619	0.918638	1	40	53752.3	37.6165	17	5033.55	56.1283	6000	1863.32																							390000		390000	58785.8	0	58785.8
Comoros	03 March	2009	1.07281	354.14	0.956619	0.918638	1	40	53752.3	37.6165	17	5033.55	56.1283	6000	1863.32																							390000		390000	58785.8	0	58785.8
Comoros	04 April	2009	1.07281	354.14	0.956619	0.918638	1	40	53752.3	37.6165	17	5033.55	56.1283	6000	1863.32																							390000		390000	58785.8	0	58785.8
Comoros	05 May	2009	1.07281	354.14	0.956619	0.918638	1	40	53752.3	37.6165	17	5033.55	56.1283	6000	1863.32																							390000		390000	58785.8	0	58785.8
Comoros	06 June	2009	1.07281	354.14	0.956619	0.918638	1	40	53752.3	37.6165	17	5033.55	56.1283	6000	1863.32																							390000		390000	58785.8	0	58785.8
Comoros	07 July	2009	1.07281	354.14	0.956619	0.918638	1	40	53752.3	37.6165	17	5033.55	56.1283	6000	1863.32																							390000		390000	58785.8	0	58785.8
Comoros	08 August	2009	1.07281	354.14	0.956619	0.918638	1	40	53752.3	37.6165	17	5033.55	56.1283	6000	1863.32																							390000		390000	58785.8	0	58785.8
Comoros	09 September	2009	1.07281	354.14	0.956619	0.918638	1	40	53752.3	37.6165	17	5033.55	56.1283	6000	1863.32																							390000		390000	58785.8	0	58785.8
Comoros	10 October	2009	1.07281	354.14	0.956619	0.918638	1	40	53752.3	37.6165	17	5033.55	56.1283	6000	1863.32																							390000		390000	58785.8	0	58785.8
Comoros	11 November	2009	1.07281	354.14	0.956619	0.918638	1	40	53752.3	37.6165	17	5033.55	56.1283	6000	1863.32																							390000		390000	58785.8	0	58785.8
Comoros	12 December	2009	1.07281	354.14	0.956619	0.918638	1	40	53752.3	37.6165	17	5033.55	56.1283	6000	1863.32																							390000		390000	58785.8	0	58785.8
Comoros	01 January	2010	1.35173	371.458	0.958046	0.949456	1	40	54537.3	37.0766	17	5177	51.7686	6000	1908.88																							390000		390000	59714.3	0	59714.3
Comoros	02 February	2010	1.35173	371.458	0.958046	0.949456	1	40	54537.3	37.0766	17	5177	51.7686	6000	1908.88																							390000		390000	59714.3	0	59714.3
Comoros	03 March	2010	1.35173	371.458	0.958046	0.949456	1	40	54537.3	37.0766	17	5177	51.7686	6000	1908.88																							390000		390000	59714.3	0	59714.3
Comoros	04 April	2010	1.35173	371.458	0.958046	0.949456	1	40	54537.3	37.0766	17	5177	51.7686	6000	1908.88																							390000		390000	59714.3	0	59714.3
Comoros	05 May	2010	1.35173	371.458	0.958046	0.949456	1	40	54537.3	37.0766	17	5177	51.7686	6000	1908.88																							390000		390000	59714.3	0	59714.3
Comoros	06 June	2010	1.35173	371.458	0.958046	0.949456	1	40	54537.3	37.0766	17	5177	51.7686	6000	1908.88																							390000		390000	59714.3	0	59714.3
Comoros	07 July	2010	1.35173	371.458	0.958046	0.949456	1	40	54537.3	37.0766	17	5177	51.7686	6000	1908.88																							390000		390000	59714.3	0	59714.3
Comoros	08 August	2010	1.35173	371.458	0.958046	0.949456	1	40	54537.3	37.0766	17	5177	51.7686	6000	1908.88																							390000		390000	59714.3	0	59714.3
Comoros	09 September	2010	1.35173	371.458	0.958046	0.949456	1	40	54537.3	37.0766	17	5177	51.7686	6000	1908.88																							390000		390000	59714.3	0	59714.3
Comoros	10 October	2010	1.35173	371.458	0.958046	0.949456	1	40	54537.3	37.0766	17	5177	51.7686	6000	1908.88																							390000		390000	59714.3	0	59714.3
Comoros	11 November	2010	1.35173	371.458	0.958046	0.949456	1	40	54537.3	37.0766	17	5177	51.7686	6000	1908.88																							390000		390000	59714.3	0	59714.3
Comoros	12 December	2010	1.35173	371.458	0.958046	0.949456	1	40	54537.3	37.0766	17	5177	51.7686	6000	1908.88																							390000		390000	59714.3	0	59714.3
Comoros	01 January	2011	1.39219	353.9	0.97311	0.966274	1	45	62250.6	35	25	7830.2	35	4850	1954.44																							312250	300000	612250	70080.8	0	70080.8
Comoros	02 February	2011	1.39219	353.9	0.97311	0.966274	1	45	62250.6	35	25	7830.2	35	4850	1954.44																							312250	300000	612250	70080.8	0	70080.8
Comoros	03 March	2011	1.39219	353.9	0.97311	0.966274	1	45	62250.6	35	25	7830.2	35	4850	1954.44																							312250	300000	612250	70080.8	0	70080.8
Comoros	04 April	2011	1.39219	353.9	0.97311	0.966274	1	45	62250.6	35	25	7830.2	35	4850	1954.44																							312250	300000	612250	70080.8	0	70080.8
Comoros	05 May	2011	1.39219	353.9	0.97311	0.966274	1	45	62250.6	35	25	7830.2	35	4850	1954.44																							312250	300000	612250	70080.8	0	70080.8
Comoros	06 June	2011	1.39219	353.9	0.97311	0.966274	1	45	62250.6	35	25	7830.2	35	4850	1954.44																							312250	300000	612250	70080.8	0	70080.8
Comoros	07 July	2011	1.39219	353.9	0.97311	0.966274	1	45	62250.6	35	25	7830.2	35	4850	1954.44																							312250	300000	612250	70080.8	0	70080.8
Comoros	08 August	2011	1.39219	353.9	0.97311	0.966274	1	45	62250.6	35	25	7830.2	35	4850	1954.44																							312250	300000	612250	70080.8	0	70080.8
Comoros	09 September	2011	1.39219	353.9	0.97311	0.966274	1	45	62250.6	35	25	7830.2	35	4850	1954.44																							312250	300000	612250	70080.8	0	70080.8
Comoros	10 October	2011	1.39219	353.9	0.97311	0.966274	1	45	62250.6	35	25	7830.2	35	4850	1954.44																							312250	300000	612250	70080.8	0	70080.8
Comoros	11 November	2011	1.39219	353.9	0.97311	0.966274	1	45	62250.6	35	25	7830.2	35	4850	1954.44																							312250	300000	612250	70080.8	0	70080.8
Comoros	12 December	2011	1.39219	353.9	0.97311	0.966274	1	45	62250.6	35	25	7830.2	35	4850	1954.44																							312250	300000	612250	70080.8	0	70080.8
Comoros	01 January	2012	1.28098	384.357	1	1	1	45	63159.8	35	25	8053.35	35	4850	2000																							312250	300000	612250	71213.2	0	71213.2
Comoros	02 February	2012	1.28098	384.357	1	1	1	45	63159.8	35	25	8053.35	35	4850	2000																							312250	300000	612250	71213.2	0	71213.2
Comoros	03 March	2012	1.28098	384.357	1	1	1	45	63159.8	35	25	8053.35	35	4850	2000																							312250	300000	612250	71213.2	0	71213.2
Comoros	04 April	2012	1.28098	384.357	1	1	1	45	63159.8	35	25	8053.35	35	4850	2000																							312250	300000	612250	71213.2	0	71213.2
Comoros	05 May	2012	1.28098	384.357	1	1	1	45	63159.8	35	25	8053.35	35	4850	2000																							312250	300000	612250	71213.2	0	71213.2
Comoros	06 June	2012	1.28098	384.357	1	1	1	45	63159.8	35	25	8053.35	35	4850	2000																							312250	300000	612250	71213.2	0	71213.2
Comoros	07 July	2012	1.28098	384.357	1	1	1	45	63159.8	35	25	8053.35	35	4850	2000																							312250	300000	612250	71213.2	0	71213.2
Comoros	08 August	2012	1.28098	384.357	1	1	1	45	63159.8	35	25	8053.35	35	4850	2000																							312250	300000	612250	71213.2	0	71213.2
Comoros	09 September	2012	1.28098	384.357	1	1	1	45	63159.8	35	25	8053.35	35	4850	2000																							312250	300000	612250	71213.2	0	71213.2
Comoros	10 October	2012	1.28098	384.357	1	1	1	45	63159.8	35	25	8053.35	35	4850	2000																							312250	300000	612250	71213.2	0	71213.2
Comoros	11 November	2012	1.28098	384.357	1	1	1	45	63159.8	35	25	8053.35	35	4850	2000																							312250	300000	612250	71213.2	0	71213.2
Comoros	12 December	2012	1.28098	384.357	1	1	1	45	63159.8	35	25	8053.35	35	4850	2000																							312250	300000	612250	71213.2	0	71213.2
Côte d'Ivoire	01 January	1991	1.06639	282.107	0.611344	0.398165	1	54	55895.8	20	35	6249.24	20		2220.52					7197.43	6300		130	3746.99				9203.93				717.269			574.295			2000000	366667	2.36667e+06	62145.1	6300	68445.1
Côte d'Ivoire	02 February	1991	1.06639	282.107	0.611344	0.398165	1	54	55895.8	20	35	6249.24	20		2220.52					7197.43	6300		130	3746.99				9203.93				717.269			574.295			2000000	366667	2.36667e+06	62145.1	6300	68445.1
Côte d'Ivoire	03 March	1991	1.06639	282.107	0.611344	0.398165	1	54	55895.8	20	35	6249.24	20		2220.52					7197.43	6300		130	3746.99				9203.93				717.269			574.295			2000000	366667	2.36667e+06	62145.1	6300	68445.1
Côte d'Ivoire	04 April	1991	1.06639	282.107	0.611344	0.398165	1	54	55895.8	20	35	6249.24	20		2220.52					7197.43	6300		130	3746.99				9203.93				717.269			574.295			2000000	366667	2.36667e+06	62145.1	6300	68445.1
Côte d'Ivoire	05 May	1991	1.06639	282.107	0.611344	0.398165	1	54	55895.8	20	35	6249.24	20		2220.52					7197.43	6300		130	3746.99				9203.93				717.269			574.295			2000000	366667	2.36667e+06	62145.1	6300	68445.1
Côte d'Ivoire	06 June	1991	1.06639	282.107	0.611344	0.398165	1	54	55895.8	20	35	6249.24	20		2220.52					7197.43	6300		130	3746.99				9203.93				717.269			574.295			2000000	366667	2.36667e+06	62145.1	6300	68445.1
Côte d'Ivoire	07 July	1991	1.06639	282.107	0.611344	0.398165	1	54	55895.8	20	35	6249.24	20		2220.52					7197.43	6300		130	3746.99				9203.93				717.269			574.295			2000000	366667	2.36667e+06	62145.1	6300	68445.1
Côte d'Ivoire	08 August	1991	1.06639	282.107	0.611344	0.398165	1	54	55895.8	20	35	6249.24	20		2220.52					7197.43	6300		130	3746.99				9203.93				717.269			574.295			2000000	366667	2.36667e+06	62145.1	6300	68445.1
Côte d'Ivoire	09 September	1991	1.06639	282.107	0.611344	0.398165	1	54	55895.8	20	35	6249.24	20		2220.52					7197.43	6300		130	3746.99				9203.93				717.269			574.295			2000000	366667	2.36667e+06	62145.1	6300	68445.1
Côte d'Ivoire	10 October	1991	1.06639	282.107	0.611344	0.398165	1	54	55895.8	20	35	6249.24	20		2220.52					7197.43	6300		130	3746.99				9203.93				717.269			574.295			2000000	366667	2.36667e+06	62145.1	6300	68445.1
Côte d'Ivoire	11 November	1991	1.06639	282.107	0.611344	0.398165	1	54	55895.8	20	35	6249.24	20		2220.52					7197.43	6300		130	3746.99				9203.93				717.269			574.295			2000000	366667	2.36667e+06	62145.1	6300	68445.1
Côte d'Ivoire	12 December	1991	1.06639	282.107	0.611344	0.398165	1	54	55895.8	20	35	6249.24	20		2220.52					7197.43	6300		130	3746.99				9203.93				717.269			574.295			2000000	366667	2.36667e+06	62145.1	6300	68445.1
Côte d'Ivoire	01 January	1992	1.11478	264.692	0.641346	0.415013	1	54	56712.2	20	35	6427.34	20		3302.47					16437.6	6300		130	4842.49				10109.1				2578.45			3904.31			2000000	366667	2.36667e+06	63139.6	6300	69439.6
Côte d'Ivoire	02 February	1992	1.11478	264.692	0.641346	0.415013	1	54	56712.2	20	35	6427.34	20		3302.47					16437.6	6300		130	4842.49				10109.1				2578.45			3904.31			2000000	366667	2.36667e+06	63139.6	6300	69439.6
Côte d'Ivoire	03 March	1992	1.11478	264.692	0.641346	0.415013	1	54	56712.2	20	35	6427.34	20		3302.47					16437.6	6300		130	4842.49				10109.1				2578.45			3904.31			2000000	366667	2.36667e+06	63139.6	6300	69439.6
Côte d'Ivoire	04 April	1992	1.11478	264.692	0.641346	0.415013	1	54	56712.2	20	35	6427.34	20		3302.47					16437.6	6300		130	4842.49				10109.1				2578.45			3904.31			2000000	366667	2.36667e+06	63139.6	6300	69439.6
Côte d'Ivoire	05 May	1992	1.11478	264.692	0.641346	0.415013	1	54	56712.2	20	35	6427.34	20		3302.47					16437.6	6300		130	4842.49				10109.1				2578.45			3904.31			2000000	366667	2.36667e+06	63139.6	6300	69439.6
Côte d'Ivoire	06 June	1992	1.11478	264.692	0.641346	0.415013	1	54	56712.2	20	35	6427.34	20		3302.47					16437.6	6300		130	4842.49				10109.1				2578.45			3904.31			2000000	366667	2.36667e+06	63139.6	6300	69439.6
Côte d'Ivoire	07 July	1992	1.11478	264.692	0.641346	0.415013	1	54	56712.2	20	35	6427.34	20		3302.47					16437.6	6300		130	4842.49				10109.1				2578.45			3904.31			2000000	366667	2.36667e+06	63139.6	6300	69439.6
Côte d'Ivoire	08 August	1992	1.11478	264.692	0.641346	0.415013	1	54	56712.2	20	35	6427.34	20		3302.47					16437.6	6300		130	4842.49				10109.1				2578.45			3904.31			2000000	366667	2.36667e+06	63139.6	6300	69439.6
Côte d'Ivoire	09 September	1992	1.11478	264.692	0.641346	0.415013	1	54	56712.2	20	35	6427.34	20		3302.47					16437.6	6300		130	4842.49				10109.1				2578.45			3904.31			2000000	366667	2.36667e+06	63139.6	6300	69439.6
Côte d'Ivoire	10 October	1992	1.11478	264.692	0.641346	0.415013	1	54	56712.2	20	35	6427.34	20		3302.47					16437.6	6300		130	4842.49				10109.1				2578.45			3904.31			2000000	366667	2.36667e+06	63139.6	6300	69439.6
Côte d'Ivoire	11 November	1992	1.11478	264.692	0.641346	0.415013	1	54	56712.2	20	35	6427.34	20		3302.47					16437.6	6300		130	4842.49				10109.1				2578.45			3904.31			2000000	366667	2.36667e+06	63139.6	6300	69439.6
Côte d'Ivoire	12 December	1992	1.11478	264.692	0.641346	0.415013	1	54	56712.2	20	35	6427.34	20		3302.47					16437.6	6300		130	4842.49				10109.1				2578.45			3904.31			2000000	366667	2.36667e+06	63139.6	6300	69439.6
Côte d'Ivoire	01 January	1993	1.13177	283.163	0.664897	0.423996	1	54	57540.6	20	35	6610.51	20		2690.97					11661.9	6300		130	3890.21				7229.17				1555.38			5632.75			2000000	366667	2.36667e+06	64151.1	6300	70451.1
Côte d'Ivoire	02 February	1993	1.13177	283.163	0.664897	0.423996	1	54	57540.6	20	35	6610.51	20		2690.97					11661.9	6300		130	3890.21				7229.17				1555.38			5632.75			2000000	366667	2.36667e+06	64151.1	6300	70451.1
Côte d'Ivoire	03 March	1993	1.13177	283.163	0.664897	0.423996	1	54	57540.6	20	35	6610.51	20		2690.97					11661.9	6300		130	3890.21				7229.17				1555.38			5632.75			2000000	366667	2.36667e+06	64151.1	6300	70451.1
Côte d'Ivoire	04 April	1993	1.13177	283.163	0.664897	0.423996	1	54	57540.6	20	35	6610.51	20		2690.97					11661.9	6300		130	3890.21				7229.17				1555.38			5632.75			2000000	366667	2.36667e+06	64151.1	6300	70451.1
Côte d'Ivoire	05 May	1993	1.13177	283.163	0.664897	0.423996	1	54	57540.6	20	35	6610.51	20		2690.97					11661.9	6300		130	3890.21				7229.17				1555.38			5632.75			2000000	366667	2.36667e+06	64151.1	6300	70451.1
Côte d'Ivoire	06 June	1993	1.13177	283.163	0.664897	0.423996	1	54	57540.6	20	35	6610.51	20		2690.97					11661.9	6300		130	3890.21				7229.17				1555.38			5632.75			2000000	366667	2.36667e+06	64151.1	6300	70451.1
Côte d'Ivoire	07 July	1993	1.13177	283.163	0.664897	0.423996	1	54	57540.6	20	35	6610.51	20		2690.97					11661.9	6300		130	3890.21				7229.17				1555.38			5632.75			2000000	366667	2.36667e+06	64151.1	6300	70451.1
Côte d'Ivoire	08 August	1993	1.13177	283.163	0.664897	0.423996	1	54	57540.6	20	35	6610.51	20		2690.97					11661.9	6300		130	3890.21				7229.17				1555.38			5632.75			2000000	366667	2.36667e+06	64151.1	6300	70451.1
Côte d'Ivoire	09 September	1993	1.13177	283.163	0.664897	0.423996	1	54	57540.6	20	35	6610.51	20		2690.97					11661.9	6300		130	3890.21				7229.17				1555.38			5632.75			2000000	366667	2.36667e+06	64151.1	6300	70451.1
Côte d'Ivoire	10 October	1993	1.13177	283.163	0.664897	0.423996	1	54	57540.6	20	35	6610.51	20		2690.97					11661.9	6300		130	3890.21				7229.17				1555.38			5632.75			2000000	366667	2.36667e+06	64151.1	6300	70451.1
Côte d'Ivoire	11 November	1993	1.13177	283.163	0.664897	0.423996	1	54	57540.6	20	35	6610.51	20		2690.97					11661.9	6300		130	3890.21				7229.17				1555.38			5632.75			2000000	366667	2.36667e+06	64151.1	6300	70451.1
Côte d'Ivoire	12 December	1993	1.13177	283.163	0.664897	0.423996	1	54	57540.6	20	35	6610.51	20		2690.97					11661.9	6300		130	3890.21				7229.17				1555.38			5632.75			2000000	366667	2.36667e+06	64151.1	6300	70451.1
Côte d'Ivoire	01 January	1994	1.29035	555.205	0.686097	0.534581	1	54	58381	20	35	6798.9	20		3428.98					12846.1	6300		130	4318.84				7990.93				1902.09			3751.61			2000000	366667	2.36667e+06	65179.9	6300	71479.9
Côte d'Ivoire	02 February	1994	1.29035	555.205	0.686097	0.534581	1	54	58381	20	35	6798.9	20		3428.98					12846.1	6300		130	4318.84				7990.93				1902.09			3751.61			2000000	366667	2.36667e+06	65179.9	6300	71479.9
Côte d'Ivoire	03 March	1994	1.29035	555.205	0.686097	0.534581	1	54	58381	20	35	6798.9	20		3428.98					12846.1	6300		130	4318.84				7990.93				1902.09			3751.61			2000000	366667	2.36667e+06	65179.9	6300	71479.9
Côte d'Ivoire	04 April	1994	1.29035	555.205	0.686097	0.534581	1	54	58381	20	35	6798.9	20		3428.98					12846.1	6300		130	4318.84				7990.93				1902.09			3751.61			2000000	366667	2.36667e+06	65179.9	6300	71479.9
Côte d'Ivoire	05 May	1994	1.29035	555.205	0.686097	0.534581	1	54	58381	20	35	6798.9	20		3428.98					12846.1	6300		130	4318.84				7990.93				1902.09			3751.61			2000000	366667	2.36667e+06	65179.9	6300	71479.9
Côte d'Ivoire	06 June	1994	1.29035	555.205	0.686097	0.534581	1	54	58381	20	35	6798.9	20		3428.98					12846.1	6300		130	4318.84				7990.93				1902.09			3751.61			2000000	366667	2.36667e+06	65179.9	6300	71479.9
Côte d'Ivoire	07 July	1994	1.29035	555.205	0.686097	0.534581	1	46	49731.9	20	7	1359.78	20	7500	3428.98					12846.1	600		130	4318.84				7990.93				1902.09			3751.61			700000	133333	833333	51091.7	600	51691.7
Côte d'Ivoire	08 August	1994	1.29035	555.205	0.686097	0.534581	1	46	49731.9	20	7	1359.78	20	7500	3428.98					12846.1	600		130	4318.84				7990.93				1902.09			3751.61			700000	133333	833333	51091.7	600	51691.7
Côte d'Ivoire	09 September	1994	1.29035	555.205	0.686097	0.534581	1	46	49731.9	20	7	1359.78	20	7500	3428.98					12846.1	600		130	4318.84				7990.93				1902.09			3751.61			700000	133333	833333	51091.7	600	51691.7
Côte d'Ivoire	10 October	1994	1.29035	555.205	0.686097	0.534581	1	46	49731.9	20	7	1359.78	20	7500	3428.98					12846.1	600		130	4318.84				7990.93				1902.09			3751.61			700000	133333	833333	51091.7	600	51691.7
Côte d'Ivoire	11 November	1994	1.29035	555.205	0.686097	0.534581	1	46	49731.9	20	7	1359.78	20	7500	3428.98					12846.1	600		130	4318.84				7990.93				1902.09			3751.61			700000	133333	833333	51091.7	600	51691.7
Côte d'Ivoire	12 December	1994	1.29035	555.205	0.686097	0.534581	1	46	49731.9	20	7	1359.78	20	7500	3428.98					12846.1	600		130	4318.84				7990.93				1902.09			3751.61			700000	133333	833333	51091.7	600	51691.7
Côte d'Ivoire	01 January	1995	1.33248	499.148	0.704571	0.611	1	46	50458.3	20	7	1398.53	20	7500	4627.42					14479.2	600		130	4798.33				9310.65				4888.67			4123.51			700000	133333	833333	51856.8	600	52456.8
Côte d'Ivoire	02 February	1995	1.33248	499.148	0.704571	0.611	1	46	50458.3	20	7	1398.53	20	7500	4627.42					14479.2	600		130	4798.33				9310.65				4888.67			4123.51			700000	133333	833333	51856.8	600	52456.8
Côte d'Ivoire	03 March	1995	1.33248	499.148	0.704571	0.611	1	46	50458.3	20	7	1398.53	20	7500	4627.42					14479.2	600		130	4798.33				9310.65				4888.67			4123.51			700000	133333	833333	51856.8	600	52456.8
Côte d'Ivoire	04 April	1995	1.33248	499.148	0.704571	0.611	1	46	50458.3	20	7	1398.53	20	7500	4627.42					14479.2	600		130	4798.33				9310.65				4888.67			4123.51			700000	133333	833333	51856.8	600	52456.8
Côte d'Ivoire	05 May	1995	1.33248	499.148	0.704571	0.611	1	46	50458.3	20	7	1398.53	20	7500	4627.42					14479.2	600		130	4798.33				9310.65				4888.67			4123.51			700000	133333	833333	51856.8	600	52456.8
Côte d'Ivoire	06 June	1995	1.33248	499.148	0.704571	0.611	1	46	50458.3	20	7	1398.53	20	7500	4627.42					14479.2	600		130	4798.33				9310.65				4888.67			4123.51			700000	133333	833333	51856.8	600	52456.8
Côte d'Ivoire	07 July	1995	1.33248	499.148	0.704571	0.611	1	46	50458.3	20	7	1398.53	20	7500	4627.42					14479.2	600		130	4798.33				9310.65				4888.67			4123.51			700000	133333	833333	51856.8	600	52456.8
Côte d'Ivoire	08 August	1995	1.33248	499.148	0.704571	0.611	1	46	50458.3	20	7	1398.53	20	7500	4627.42					14479.2	600		130	4798.33				9310.65				4888.67			4123.51			700000	133333	833333	51856.8	600	52456.8
Côte d'Ivoire	09 September	1995	1.33248	499.148	0.704571	0.611	1	46	50458.3	20	7	1398.53	20	7500	4627.42					14479.2	600		130	4798.33				9310.65				4888.67			4123.51			700000	133333	833333	51856.8	600	52456.8
Côte d'Ivoire	10 October	1995	1.33248	499.148	0.704571	0.611	1	46	50458.3	20	7	1398.53	20	7500	4627.42					14479.2	600		130	4798.33				9310.65				4888.67			4123.51			700000	133333	833333	51856.8	600	52456.8
Côte d'Ivoire	11 November	1995	1.33248	499.148	0.704571	0.611	1	46	50458.3	20	7	1398.53	20	7500	4627.42					14479.2	600		130	4798.33				9310.65				4888.67			4123.51			700000	133333	833333	51856.8	600	52456.8
Côte d'Ivoire	12 December	1995	1.33248	499.148	0.704571	0.611	1	46	50458.3	20	7	1398.53	20	7500	4627.42					14479.2	600		130	4798.33				9310.65				4888.67			4123.51			700000	133333	833333	51856.8	600	52456.8
Côte d'Ivoire	01 January	1996	1.20158	511.552	0.723416	0.626158	1	46	51195.3	20	7	1438.39	20	7500	5463.34					12449.1	600		130	4102.44				9979.03				1097.09			2777.5			700000	133333	833333	52633.7	600	53233.7
Côte d'Ivoire	02 February	1996	1.20158	511.552	0.723416	0.626158	1	46	51195.3	20	7	1438.39	20	7500	5463.34					12449.1	600		130	4102.44				9979.03				1097.09			2777.5			700000	133333	833333	52633.7	600	53233.7
Côte d'Ivoire	03 March	1996	1.20158	511.552	0.723416	0.626158	1	46	51195.3	20	7	1438.39	20	7500	5463.34					12449.1	600		130	4102.44				9979.03				1097.09			2777.5			700000	133333	833333	52633.7	600	53233.7
Côte d'Ivoire	04 April	1996	1.20158	511.552	0.723416	0.626158	1	46	51195.3	20	7	1438.39	20	7500	5463.34					12449.1	600		130	4102.44				9979.03				1097.09			2777.5			700000	133333	833333	52633.7	600	53233.7
Côte d'Ivoire	05 May	1996	1.20158	511.552	0.723416	0.626158	1	46	51195.3	20	7	1438.39	20	7500	5463.34					12449.1	600		130	4102.44				9979.03				1097.09			2777.5			700000	133333	833333	52633.7	600	53233.7
Côte d'Ivoire	06 June	1996	1.20158	511.552	0.723416	0.626158	1	46	51195.3	20	7	1438.39	20	7500	5463.34					12449.1	600		130	4102.44				9979.03				1097.09			2777.5			700000	133333	833333	52633.7	600	53233.7
Côte d'Ivoire	07 July	1996	1.20158	511.552	0.723416	0.626158	1	46	51195.3	20	7	1438.39	20	7500	5463.34					12449.1	600		130	4102.44				9979.03				1097.09			2777.5			700000	133333	833333	52633.7	600	53233.7
Côte d'Ivoire	08 August	1996	1.20158	511.552	0.723416	0.626158	1	46	51195.3	20	7	1438.39	20	7500	5463.34					12449.1	600		130	4102.44				9979.03				1097.09			2777.5			700000	133333	833333	52633.7	600	53233.7
Côte d'Ivoire	09 September	1996	1.20158	511.552	0.723416	0.626158	1	46	51195.3	20	7	1438.39	20	7500	5463.34					12449.1	600		130	4102.44				9979.03				1097.09			2777.5			700000	133333	833333	52633.7	600	53233.7
Côte d'Ivoire	10 October	1996	1.20158	511.552	0.723416	0.626158	1	46	51195.3	20	7	1438.39	20	7500	5463.34					12449.1	600		130	4102.44				9979.03				1097.09			2777.5			700000	133333	833333	52633.7	600	53233.7
Côte d'Ivoire	11 November	1996	1.20158	511.552	0.723416	0.626158	1	46	51195.3	20	7	1438.39	20	7500	5463.34					12449.1	600		130	4102.44				9979.03				1097.09			2777.5			700000	133333	833333	52633.7	600	53233.7
Côte d'Ivoire	12 December	1996	1.20158	511.552	0.723416	0.626158	1	46	51195.3	20	7	1438.39	20	7500	5463.34					12449.1	600		130	4102.44				9979.03				1097.09			2777.5			700000	133333	833333	52633.7	600	53233.7
Côte d'Ivoire	01 January	1997	1.18469	583.669	0.7416	0.651335	1	46	51943	20	7	1479.38	20	7500	6133.14					9810.75	600		130	3928.64				9511.4				995.044			3213.52			700000	133333	833333	53422.4	600	54022.4
Côte d'Ivoire	02 February	1997	1.18469	583.669	0.7416	0.651335	1	46	51943	20	7	1479.38	20	7500	6133.14					9810.75	600		130	3928.64				9511.4				995.044			3213.52			700000	133333	833333	53422.4	600	54022.4
Côte d'Ivoire	03 March	1997	1.18469	583.669	0.7416	0.651335	1	46	51943	20	7	1479.38	20	7500	6133.14					9810.75	600		130	3928.64				9511.4				995.044			3213.52			700000	133333	833333	53422.4	600	54022.4
Côte d'Ivoire	04 April	1997	1.18469	583.669	0.7416	0.651335	1	46	51943	20	7	1479.38	20	7500	6133.14					9810.75	600		130	3928.64				9511.4				995.044			3213.52			700000	133333	833333	53422.4	600	54022.4
Côte d'Ivoire	05 May	1997	1.18469	583.669	0.7416	0.651335	1	46	51943	20	7	1479.38	20	7500	6133.14					9810.75	600		130	3928.64				9511.4				995.044			3213.52			700000	133333	833333	53422.4	600	54022.4
Côte d'Ivoire	06 June	1997	1.18469	583.669	0.7416	0.651335	1	46	51943	20	7	1479.38	20	7500	6133.14					9810.75	600		130	3928.64				9511.4				995.044			3213.52			700000	133333	833333	53422.4	600	54022.4
Côte d'Ivoire	07 July	1997	1.18469	583.669	0.7416	0.651335	1	39	44038.7	20	21	4438.14	20	8500	6133.14					9810.75	1140	3	140	3928.64				9511.4				995.044			3213.52			800000	200000	1000000	48476.8	1140	49616.8
Côte d'Ivoire	08 August	1997	1.18469	583.669	0.7416	0.651335	1	39	44038.7	20	21	4438.14	20	8500	6133.14					9810.75	1140	3	140	3928.64				9511.4				995.044			3213.52			800000	200000	1000000	48476.8	1140	49616.8
Côte d'Ivoire	09 September	1997	1.18469	583.669	0.7416	0.651335	1	39	44038.7	20	21	4438.14	20	8500	6133.14					9810.75	1140	3	140	3928.64				9511.4				995.044			3213.52			800000	200000	1000000	48476.8	1140	49616.8
Côte d'Ivoire	10 October	1997	1.18469	583.669	0.7416	0.651335	1	39	44038.7	20	21	4438.14	20	8500	6133.14					9810.75	1140	3	140	3928.64				9511.4				995.044			3213.52			800000	200000	1000000	48476.8	1140	49616.8
Côte d'Ivoire	11 November	1997	1.18469	583.669	0.7416	0.651335	1	39	44038.7	20	21	4438.14	20	8500	6133.14					9810.75	1140	3	140	3928.64				9511.4				995.044			3213.52			800000	200000	1000000	48476.8	1140	49616.8
Côte d'Ivoire	12 December	1997	1.18469	583.669	0.7416	0.651335	1	39	44038.7	20	21	4438.14	20	8500	6133.14					9810.75	1140	3	140	3928.64				9511.4				995.044			3213.52			800000	200000	1000000	48476.8	1140	49616.8
Côte d'Ivoire	01 January	1998	1.30132	589.952	0.757593	0.681886	1	39	44681.9	20	21	4564.62	20	8500	3718.2					10602.4	1140	3	140	3918.15				9166.46				983.815			2965.79			800000	200000	1000000	49246.5	1140	50386.5
Côte d'Ivoire	02 February	1998	1.30132	589.952	0.757593	0.681886	1	39	44681.9	20	21	4564.62	20	8500	3718.2					10602.4	1140	3	140	3918.15				9166.46				983.815			2965.79			800000	200000	1000000	49246.5	1140	50386.5
Côte d'Ivoire	03 March	1998	1.30132	589.952	0.757593	0.681886	1	39	44681.9	20	21	4564.62	20	8500	3718.2					10602.4	1140	3	140	3918.15				9166.46				983.815			2965.79			800000	200000	1000000	49246.5	1140	50386.5
Côte d'Ivoire	04 April	1998	1.30132	589.952	0.757593	0.681886	1	39	44681.9	20	21	4564.62	20	8500	3718.2					10602.4	1140	3	140	3918.15				9166.46				983.815			2965.79			800000	200000	1000000	49246.5	1140	50386.5
Côte d'Ivoire	05 May	1998	1.30132	589.952	0.757593	0.681886	1	39	44681.9	20	21	4564.62	20	8500	3718.2					10602.4	1140	3	140	3918.15				9166.46				983.815			2965.79			800000	200000	1000000	49246.5	1140	50386.5
Côte d'Ivoire	06 June	1998	1.30132	589.952	0.757593	0.681886	1	39	44681.9	20	21	4564.62	20	8500	3718.2					10602.4	1140	3	140	3918.15				9166.46				983.815			2965.79			800000	200000	1000000	49246.5	1140	50386.5
Côte d'Ivoire	07 July	1998	1.30132	589.952	0.757593	0.681886	1	39	44681.9	20	21	4564.62	20	8500	3718.2					10602.4	1140	3	140	3918.15				9166.46				983.815			2965.79			800000	200000	1000000	49246.5	1140	50386.5
Côte d'Ivoire	08 August	1998	1.30132	589.952	0.757593	0.681886	1	39	44681.9	20	21	4564.62	20	8500	3718.2					10602.4	1140	3	140	3918.15				9166.46				983.815			2965.79			800000	200000	1000000	49246.5	1140	50386.5
Côte d'Ivoire	09 September	1998	1.30132	589.952	0.757593	0.681886	1	39	44681.9	20	21	4564.62	20	8500	3718.2					10602.4	1140	3	140	3918.15				9166.46				983.815			2965.79			800000	200000	1000000	49246.5	1140	50386.5
Côte d'Ivoire	10 October	1998	1.30132	589.952	0.757593	0.681886	1	39	44681.9	20	21	4564.62	20	8500	3718.2					10602.4	1140	3	140	3918.15				9166.46				983.815			2965.79			800000	200000	1000000	49246.5	1140	50386.5
Côte d'Ivoire	11 November	1998	1.30132	589.952	0.757593	0.681886	1	39	44681.9	20	21	4564.62	20	8500	3718.2					10602.4	1140	3	140	3918.15				9166.46				983.815			2965.79			800000	200000	1000000	49246.5	1140	50386.5
Côte d'Ivoire	12 December	1998	1.30132	589.952	0.757593	0.681886	1	39	44681.9	20	21	4564.62	20	8500	3718.2					10602.4	1140	3	140	3918.15				9166.46				983.815			2965.79			800000	200000	1000000	49246.5	1140	50386.5
Côte d'Ivoire	01 January	1999	1.23612	615.699	0.76963	0.68726	1	39	45334.5	20	21	4694.7	20	8500	3932.86					11722	1140	3	140	3739.15				9152.21				800.889			2613.38			800000	200000	1000000	50029.2	1140	51169.2
Côte d'Ivoire	02 February	1999	1.23612	615.699	0.76963	0.68726	1	39	45334.5	20	21	4694.7	20	8500	3932.86					11722	1140	3	140	3739.15				9152.21				800.889			2613.38			800000	200000	1000000	50029.2	1140	51169.2
Côte d'Ivoire	03 March	1999	1.23612	615.699	0.76963	0.68726	1	39	45334.5	20	21	4694.7	20	8500	3932.86					11722	1140	3	140	3739.15				9152.21				800.889			2613.38			800000	200000	1000000	50029.2	1140	51169.2
Côte d'Ivoire	04 April	1999	1.23612	615.699	0.76963	0.68726	1	39	45334.5	20	21	4694.7	20	8500	3932.86					11722	1140	3	140	3739.15				9152.21				800.889			2613.38			800000	200000	1000000	50029.2	1140	51169.2
Côte d'Ivoire	05 May	1999	1.23612	615.699	0.76963	0.68726	1	39	45334.5	20	21	4694.7	20	8500	3932.86					11722	1140	3	140	3739.15				9152.21				800.889			2613.38			800000	200000	1000000	50029.2	1140	51169.2
Côte d'Ivoire	06 June	1999	1.23612	615.699	0.76963	0.68726	1	39	45334.5	20	21	4694.7	20	8500	3932.86					11722	1140	3	140	3739.15				9152.21				800.889			2613.38			800000	200000	1000000	50029.2	1140	51169.2
Côte d'Ivoire	07 July	1999	1.23612	615.699	0.76963	0.68726	1	39	45334.5	20	21	4694.7	20	8500	3932.86					11722	1140	3	140	3739.15				9152.21				800.889			2613.38			800000	200000	1000000	50029.2	1140	51169.2
Côte d'Ivoire	08 August	1999	1.23612	615.699	0.76963	0.68726	1	39	45334.5	20	21	4694.7	20	8500	3932.86					11722	1140	3	140	3739.15				9152.21				800.889			2613.38			800000	200000	1000000	50029.2	1140	51169.2
Côte d'Ivoire	09 September	1999	1.23612	615.699	0.76963	0.68726	1	39	45334.5	20	21	4694.7	20	8500	3932.86					11722	1140	3	140	3739.15				9152.21				800.889			2613.38			800000	200000	1000000	50029.2	1140	51169.2
Côte d'Ivoire	10 October	1999	1.23612	615.699	0.76963	0.68726	1	39	45334.5	20	21	4694.7	20	8500	3932.86					11722	1140	3	140	3739.15				9152.21				800.889			2613.38			800000	200000	1000000	50029.2	1140	51169.2
Côte d'Ivoire	11 November	1999	1.23612	615.699	0.76963	0.68726	1	39	45334.5	20	21	4694.7	20	8500	3932.86					11722	1140	3	140	3739.15				9152.21				800.889			2613.38			800000	200000	1000000	50029.2	1140	51169.2
Côte d'Ivoire	12 December	1999	1.23612	615.699	0.76963	0.68726	1	39	45334.5	20	21	4694.7	20	8500	3932.86					11722	1140	3	140	3739.15				9152.21				800.889			2613.38			800000	200000	1000000	50029.2	1140	51169.2
Côte d'Ivoire	01 January	2000	1.27094	711.976	0.780574	0.704167	1	39	45996.6	20	21	4828.49	20	8500	3461.93					10728.2	1140	3	140	3366.84				7987.02				1032.78			1048.84			800000	200000	1000000	50825.1	1140	51965.1
Côte d'Ivoire	02 February	2000	1.27094	711.976	0.780574	0.704167	1	39	45996.6	20	21	4828.49	20	8500	3461.93					10728.2	1140	3	140	3366.84				7987.02				1032.78			1048.84			800000	200000	1000000	50825.1	1140	51965.1
Côte d'Ivoire	03 March	2000	1.27094	711.976	0.780574	0.704167	1	39	45996.6	20	21	4828.49	20	8500	3461.93					10728.2	1140	3	140	3366.84				7987.02				1032.78			1048.84			800000	200000	1000000	50825.1	1140	51965.1
Côte d'Ivoire	04 April	2000	1.27094	711.976	0.780574	0.704167	1	39	45996.6	20	21	4828.49	20	8500	3461.93					10728.2	1140	3	140	3366.84				7987.02				1032.78			1048.84			800000	200000	1000000	50825.1	1140	51965.1
Côte d'Ivoire	05 May	2000	1.27094	711.976	0.780574	0.704167	1	39	45996.6	20	21	4828.49	20	8500	3461.93					10728.2	1140	3	140	3366.84				7987.02				1032.78			1048.84			800000	200000	1000000	50825.1	1140	51965.1
Côte d'Ivoire	06 June	2000	1.27094	711.976	0.780574	0.704167	1	39	45996.6	20	21	4828.49	20	8500	3461.93					10728.2	1140	3	140	3366.84				7987.02				1032.78			1048.84			800000	200000	1000000	50825.1	1140	51965.1
Côte d'Ivoire	07 July	2000	1.27094	711.976	0.780574	0.704167	1	39	45996.6	25	32	7357.7	25	8500	3461.93					10728.2	600		168	3366.84				7987.02				1032.78			1048.84			275000	682500	957500	53354.3	600	53954.3
Côte d'Ivoire	08 August	2000	1.27094	711.976	0.780574	0.704167	1	39	45996.6	25	32	7357.7	25	8500	3461.93					10728.2	600		168	3366.84				7987.02				1032.78			1048.84			275000	682500	957500	53354.3	600	53954.3
Côte d'Ivoire	09 September	2000	1.27094	711.976	0.780574	0.704167	1	39	45996.6	25	32	7357.7	25	8500	3461.93					10728.2	600		168	3366.84				7987.02				1032.78			1048.84			275000	682500	957500	53354.3	600	53954.3
Côte d'Ivoire	10 October	2000	1.27094	711.976	0.780574	0.704167	1	39	45996.6	25	32	7357.7	25	8500	3461.93					10728.2	600		168	3366.84				7987.02				1032.78			1048.84			275000	682500	957500	53354.3	600	53954.3
Côte d'Ivoire	11 November	2000	1.27094	711.976	0.780574	0.704167	1	39	45996.6	25	32	7357.7	25	8500	3461.93					10728.2	600		168	3366.84				7987.02				1032.78			1048.84			275000	682500	957500	53354.3	600	53954.3
Côte d'Ivoire	12 December	2000	1.27094	711.976	0.780574	0.704167	1	39	45996.6	25	32	7357.7	25	8500	3461.93					10728.2	600		168	3366.84				7987.02				1032.78			1048.84			275000	682500	957500	53354.3	600	53954.3
Côte d'Ivoire	01 January	2001	1.09232	733.039	0.798672	0.734327	1	39	46668.4	25	32	7567.39	25	8500	2824.15					9280.01	600		168	3046.7				5455.76				941.685			2342.17			275000	682500	957500	54235.8	600	54835.8
Côte d'Ivoire	02 February	2001	1.09232	733.039	0.798672	0.734327	1	39	46668.4	25	32	7567.39	25	8500	2824.15					9280.01	600		168	3046.7				5455.76				941.685			2342.17			275000	682500	957500	54235.8	600	54835.8
Côte d'Ivoire	03 March	2001	1.09232	733.039	0.798672	0.734327	1	39	46668.4	25	32	7567.39	25	8500	2824.15					9280.01	600		168	3046.7				5455.76				941.685			2342.17			275000	682500	957500	54235.8	600	54835.8
Côte d'Ivoire	04 April	2001	1.09232	733.039	0.798672	0.734327	1	39	46668.4	25	32	7567.39	25	8500	2824.15					9280.01	600		168	3046.7				5455.76				941.685			2342.17			275000	682500	957500	54235.8	600	54835.8
Côte d'Ivoire	05 May	2001	1.09232	733.039	0.798672	0.734327	1	39	46668.4	25	32	7567.39	25	8500	2824.15					9280.01	600		168	3046.7				5455.76				941.685			2342.17			275000	682500	957500	54235.8	600	54835.8
Côte d'Ivoire	06 June	2001	1.09232	733.039	0.798672	0.734327	1	39	46668.4	25	32	7567.39	25	8500	2824.15					9280.01	600		168	3046.7				5455.76				941.685			2342.17			275000	682500	957500	54235.8	600	54835.8
Côte d'Ivoire	07 July	2001	1.09232	733.039	0.798672	0.734327	1	39	46668.4	25	32	7567.39	25	8500	2824.15					9280.01	600		168	3046.7				5455.76				941.685			2342.17			275000	682500	957500	54235.8	600	54835.8
Côte d'Ivoire	08 August	2001	1.09232	733.039	0.798672	0.734327	1	39	46668.4	25	32	7567.39	25	8500	2824.15					9280.01	600		168	3046.7				5455.76				941.685			2342.17			275000	682500	957500	54235.8	600	54835.8
Côte d'Ivoire	09 September	2001	1.09232	733.039	0.798672	0.734327	1	39	46668.4	25	32	7567.39	25	8500	2824.15					9280.01	600		168	3046.7				5455.76				941.685			2342.17			275000	682500	957500	54235.8	600	54835.8
Côte d'Ivoire	10 October	2001	1.09232	733.039	0.798672	0.734327	1	39	46668.4	25	32	7567.39	25	8500	2824.15					9280.01	600		168	3046.7				5455.76				941.685			2342.17			275000	682500	957500	54235.8	600	54835.8
Côte d'Ivoire	11 November	2001	1.09232	733.039	0.798672	0.734327	1	39	46668.4	25	32	7567.39	25	8500	2824.15					9280.01	600		168	3046.7				5455.76				941.685			2342.17			275000	682500	957500	54235.8	600	54835.8
Côte d'Ivoire	12 December	2001	1.09232	733.039	0.798672	0.734327	1	39	46668.4	25	32	7567.39	25	8500	2824.15					9280.01	600		168	3046.7				5455.76				941.685			2342.17			275000	682500	957500	54235.8	600	54835.8
Côte d'Ivoire	01 January	2002	1.17044	696.988	0.816287	0.757129	1	39	47350	25	32	7783.05	25	8500	4170.9					10992.5	600		168	3323.19				7342.68				1316.56			1871.16			275000	682500	957500	55133.1	600	55733.1
Côte d'Ivoire	02 February	2002	1.17044	696.988	0.816287	0.757129	1	39	47350	25	32	7783.05	25	8500	4170.9					10992.5	600		168	3323.19				7342.68				1316.56			1871.16			275000	682500	957500	55133.1	600	55733.1
Côte d'Ivoire	03 March	2002	1.17044	696.988	0.816287	0.757129	1	39	47350	25	32	7783.05	25	8500	4170.9					10992.5	600		168	3323.19				7342.68				1316.56			1871.16			275000	682500	957500	55133.1	600	55733.1
Côte d'Ivoire	04 April	2002	1.17044	696.988	0.816287	0.757129	1	39	47350	25	32	7783.05	25	8500	4170.9					10992.5	600		168	3323.19				7342.68				1316.56			1871.16			275000	682500	957500	55133.1	600	55733.1
Côte d'Ivoire	05 May	2002	1.17044	696.988	0.816287	0.757129	1	39	47350	25	32	7783.05	25	8500	4170.9					10992.5	600		168	3323.19				7342.68				1316.56			1871.16			275000	682500	957500	55133.1	600	55733.1
Côte d'Ivoire	06 June	2002	1.17044	696.988	0.816287	0.757129	1	39	47350	25	32	7783.05	25	8500	4170.9					10992.5	600		168	3323.19				7342.68				1316.56			1871.16			275000	682500	957500	55133.1	600	55733.1
Côte d'Ivoire	07 July	2002	1.17044	696.988	0.816287	0.757129	1	39	47350	25	32	7783.05	25	8500	4170.9					10992.5	600		168	3323.19				7342.68				1316.56			1871.16			275000	682500	957500	55133.1	600	55733.1
Côte d'Ivoire	08 August	2002	1.17044	696.988	0.816287	0.757129	1	39	47350	25	32	7783.05	25	8500	4170.9					10992.5	600		168	3323.19				7342.68				1316.56			1871.16			275000	682500	957500	55133.1	600	55733.1
Côte d'Ivoire	09 September	2002	1.17044	696.988	0.816287	0.757129	1	39	47350	25	32	7783.05	25	8500	4170.9					10992.5	600		168	3323.19				7342.68				1316.56			1871.16			275000	682500	957500	55133.1	600	55733.1
Côte d'Ivoire	10 October	2002	1.17044	696.988	0.816287	0.757129	1	39	47350	25	32	7783.05	25	8500	4170.9					10992.5	600		168	3323.19				7342.68				1316.56			1871.16			275000	682500	957500	55133.1	600	55733.1
Côte d'Ivoire	11 November	2002	1.17044	696.988	0.816287	0.757129	1	39	47350	25	32	7783.05	25	8500	4170.9					10992.5	600		168	3323.19				7342.68				1316.56			1871.16			275000	682500	957500	55133.1	600	55733.1
Côte d'Ivoire	12 December	2002	1.17044	696.988	0.816287	0.757129	1	39	47350	25	32	7783.05	25	8500	4170.9					10992.5	600		168	3323.19				7342.68				1316.56			1871.16			275000	682500	957500	55133.1	600	55733.1
Côte d'Ivoire	01 January	2003	1.14815	581.2	0.829114	0.782488	1	39	48041.6	25	32	8004.85	25	8500	2840.62					11959.8	600		168	3856.97				7119.18				1832.49			2212.99			275000	682500	957500	56046.5	600	56646.5
Côte d'Ivoire	02 February	2003	1.14815	581.2	0.829114	0.782488	1	39	48041.6	25	32	8004.85	25	8500	2840.62					11959.8	600		168	3856.97				7119.18				1832.49			2212.99			275000	682500	957500	56046.5	600	56646.5
Côte d'Ivoire	03 March	2003	1.14815	581.2	0.829114	0.782488	1	39	48041.6	25	32	8004.85	25	8500	2840.62					11959.8	600		168	3856.97				7119.18				1832.49			2212.99			275000	682500	957500	56046.5	600	56646.5
Côte d'Ivoire	04 April	2003	1.14815	581.2	0.829114	0.782488	1	39	48041.6	25	32	8004.85	25	8500	2840.62					11959.8	600		168	3856.97				7119.18				1832.49			2212.99			275000	682500	957500	56046.5	600	56646.5
Côte d'Ivoire	05 May	2003	1.14815	581.2	0.829114	0.782488	1	39	48041.6	25	32	8004.85	25	8500	2840.62					11959.8	600		168	3856.97				7119.18				1832.49			2212.99			275000	682500	957500	56046.5	600	56646.5
Côte d'Ivoire	06 June	2003	1.14815	581.2	0.829114	0.782488	1	39	48041.6	25	32	8004.85	25	8500	2840.62					11959.8	600		168	3856.97				7119.18				1832.49			2212.99			275000	682500	957500	56046.5	600	56646.5
Côte d'Ivoire	07 July	2003	1.14815	581.2	0.829114	0.782488	1	39	48041.6	25	32	8004.85	25	8500	2840.62					11959.8	600		168	3856.97				7119.18				1832.49			2212.99			275000	682500	957500	56046.5	600	56646.5
Côte d'Ivoire	08 August	2003	1.14815	581.2	0.829114	0.782488	1	39	48041.6	25	32	8004.85	25	8500	2840.62					11959.8	600		168	3856.97				7119.18				1832.49			2212.99			275000	682500	957500	56046.5	600	56646.5
Côte d'Ivoire	09 September	2003	1.14815	581.2	0.829114	0.782488	1	39	48041.6	25	32	8004.85	25	8500	2840.62					11959.8	600		168	3856.97				7119.18				1832.49			2212.99			275000	682500	957500	56046.5	600	56646.5
Côte d'Ivoire	10 October	2003	1.14815	581.2	0.829114	0.782488	1	39	48041.6	25	32	8004.85	25	8500	2840.62					11959.8	600		168	3856.97				7119.18				1832.49			2212.99			275000	682500	957500	56046.5	600	56646.5
Côte d'Ivoire	11 November	2003	1.14815	581.2	0.829114	0.782488	1	39	48041.6	25	32	8004.85	25	8500	2840.62					11959.8	600		168	3856.97				7119.18				1832.49			2212.99			275000	682500	957500	56046.5	600	56646.5
Côte d'Ivoire	12 December	2003	1.14815	581.2	0.829114	0.782488	1	39	48041.6	25	32	8004.85	25	8500	2840.62					11959.8	600		168	3856.97				7119.18				1832.49			2212.99			275000	682500	957500	56046.5	600	56646.5
Côte d'Ivoire	01 January	2004	0.97173	528.285	0.844758	0.793759	1	39	48743.3	25	32	8232.98	25	8500	4243.81					14395.9	600		168	3728.18				6546.38				1393.02			2681.6			275000	682500	957500	56976.3	600	57576.3
Côte d'Ivoire	02 February	2004	0.97173	528.285	0.844758	0.793759	1	39	48743.3	25	32	8232.98	25	8500	4243.81					14395.9	600		168	3728.18				6546.38				1393.02			2681.6			275000	682500	957500	56976.3	600	57576.3
Côte d'Ivoire	03 March	2004	0.97173	528.285	0.844758	0.793759	1	39	48743.3	25	32	8232.98	25	8500	4243.81					14395.9	600		168	3728.18				6546.38				1393.02			2681.6			275000	682500	957500	56976.3	600	57576.3
Côte d'Ivoire	04 April	2004	0.97173	528.285	0.844758	0.793759	1	39	48743.3	25	32	8232.98	25	8500	4243.81					14395.9	600		168	3728.18				6546.38				1393.02			2681.6			275000	682500	957500	56976.3	600	57576.3
Côte d'Ivoire	05 May	2004	0.97173	528.285	0.844758	0.793759	1	39	48743.3	25	32	8232.98	25	8500	4243.81					14395.9	600		168	3728.18				6546.38				1393.02			2681.6			275000	682500	957500	56976.3	600	57576.3
Côte d'Ivoire	06 June	2004	0.97173	528.285	0.844758	0.793759	1	39	48743.3	25	32	8232.98	25	8500	4243.81					14395.9	600		168	3728.18				6546.38				1393.02			2681.6			275000	682500	957500	56976.3	600	57576.3
Côte d'Ivoire	07 July	2004	0.97173	528.285	0.844758	0.793759	1	34	42494.2	25	14	3601.93	25	9000	4243.81					14395.9	874.17		67.2438	3728.18				6546.38				1393.02			2681.6				1065000	1065000	46096.1	874.17	46970.3
Côte d'Ivoire	08 August	2004	0.97173	528.285	0.844758	0.793759	1	34	42494.2	25	14	3601.93	25	9000	4243.81					14395.9	874.17		67.2438	3728.18				6546.38				1393.02			2681.6				1065000	1065000	46096.1	874.17	46970.3
Côte d'Ivoire	09 September	2004	0.97173	528.285	0.844758	0.793759	1	34	42494.2	25	14	3601.93	25	9000	4243.81					14395.9	874.17		67.2438	3728.18				6546.38				1393.02			2681.6				1065000	1065000	46096.1	874.17	46970.3
Côte d'Ivoire	10 October	2004	0.97173	528.285	0.844758	0.793759	1	34	42494.2	25	14	3601.93	25	9000	4243.81					14395.9	874.17		67.2438	3728.18				6546.38				1393.02			2681.6				1065000	1065000	46096.1	874.17	46970.3
Côte d'Ivoire	11 November	2004	0.97173	528.285	0.844758	0.793759	1	34	42494.2	25	14	3601.93	25	9000	4243.81					14395.9	874.17		67.2438	3728.18				6546.38				1393.02			2681.6				1065000	1065000	46096.1	874.17	46970.3
Côte d'Ivoire	12 December	2004	0.97173	528.285	0.844758	0.793759	1	34	42494.2	25	14	3601.93	25	9000	4243.81					14395.9	874.17		67.2438	3728.18				6546.38				1393.02			2681.6				1065000	1065000	46096.1	874.17	46970.3
Côte d'Ivoire	01 January	2005	0.738052	527.468	0.862254	0.82465	1	34	43114.8	25	14	3704.58	25	9000	1750.86					12033.2	874.17		67.2438	2817.76				6707.28				445.693			4955.38				1065000	1065000	46819.4	874.17	47693.6
Côte d'Ivoire	02 February	2005	0.738052	527.468	0.862254	0.82465	1	34	43114.8	25	14	3704.58	25	9000	1750.86					12033.2	874.17		67.2438	2817.76				6707.28				445.693			4955.38				1065000	1065000	46819.4	874.17	47693.6
Côte d'Ivoire	03 March	2005	0.738052	527.468	0.862254	0.82465	1	34	43114.8	25	14	3704.58	25	9000	1750.86					12033.2	874.17		67.2438	2817.76				6707.28				445.693			4955.38				1065000	1065000	46819.4	874.17	47693.6
Côte d'Ivoire	04 April	2005	0.738052	527.468	0.862254	0.82465	1	34	43114.8	25	14	3704.58	25	9000	1750.86					12033.2	874.17		67.2438	2817.76				6707.28				445.693			4955.38				1065000	1065000	46819.4	874.17	47693.6
Côte d'Ivoire	05 May	2005	0.738052	527.468	0.862254	0.82465	1	34	43114.8	25	14	3704.58	25	9000	1750.86					12033.2	874.17		67.2438	2817.76				6707.28				445.693			4955.38				1065000	1065000	46819.4	874.17	47693.6
Côte d'Ivoire	06 June	2005	0.738052	527.468	0.862254	0.82465	1	34	43114.8	25	14	3704.58	25	9000	1750.86					12033.2	874.17		67.2438	2817.76				6707.28				445.693			4955.38				1065000	1065000	46819.4	874.17	47693.6
Côte d'Ivoire	07 July	2005	0.738052	527.468	0.862254	0.82465	1	34	43114.8	25	14	3704.58	25	9000	1750.86					12033.2	874.17		67.2438	2817.76				6707.28				445.693			4955.38				1065000	1065000	46819.4	874.17	47693.6
Côte d'Ivoire	08 August	2005	0.738052	527.468	0.862254	0.82465	1	34	43114.8	25	14	3704.58	25	9000	1750.86					12033.2	874.17		67.2438	2817.76				6707.28				445.693			4955.38				1065000	1065000	46819.4	874.17	47693.6
Côte d'Ivoire	09 September	2005	0.738052	527.468	0.862254	0.82465	1	34	43114.8	25	14	3704.58	25	9000	1750.86					12033.2	874.17		67.2438	2817.76				6707.28				445.693			4955.38				1065000	1065000	46819.4	874.17	47693.6
Côte d'Ivoire	10 October	2005	0.738052	527.468	0.862254	0.82465	1	34	43114.8	25	14	3704.58	25	9000	1750.86					12033.2	874.17		67.2438	2817.76				6707.28				445.693			4955.38				1065000	1065000	46819.4	874.17	47693.6
Côte d'Ivoire	11 November	2005	0.738052	527.468	0.862254	0.82465	1	34	43114.8	25	14	3704.58	25	9000	1750.86					12033.2	874.17		67.2438	2817.76				6707.28				445.693			4955.38				1065000	1065000	46819.4	874.17	47693.6
Côte d'Ivoire	12 December	2005	0.738052	527.468	0.862254	0.82465	1	34	43114.8	25	14	3704.58	25	9000	1750.86					12033.2	874.17		67.2438	2817.76				6707.28				445.693			4955.38				1065000	1065000	46819.4	874.17	47693.6
Côte d'Ivoire	01 January	2006	0.764877	522.89	0.882796	0.845	1	34	43744.5	25	14	3810.15	25	9000	1726.63					12012.2	874.17		67.2438	9003.63				6432.48				570.152			4487.29				1065000	1065000	47554.7	874.17	48428.9
Côte d'Ivoire	02 February	2006	0.764877	522.89	0.882796	0.845	1	34	43744.5	25	14	3810.15	25	9000	1726.63					12012.2	874.17		67.2438	9003.63				6432.48				570.152			4487.29				1065000	1065000	47554.7	874.17	48428.9
Côte d'Ivoire	03 March	2006	0.764877	522.89	0.882796	0.845	1	34	43744.5	25	14	3810.15	25	9000	1726.63					12012.2	874.17		67.2438	9003.63				6432.48				570.152			4487.29				1065000	1065000	47554.7	874.17	48428.9
Côte d'Ivoire	04 April	2006	0.764877	522.89	0.882796	0.845	1	34	43744.5	25	14	3810.15	25	9000	1726.63					12012.2	874.17		67.2438	9003.63				6432.48				570.152			4487.29				1065000	1065000	47554.7	874.17	48428.9
Côte d'Ivoire	05 May	2006	0.764877	522.89	0.882796	0.845	1	34	43744.5	25	14	3810.15	25	9000	1726.63					12012.2	874.17		67.2438	9003.63				6432.48				570.152			4487.29				1065000	1065000	47554.7	874.17	48428.9
Côte d'Ivoire	06 June	2006	0.764877	522.89	0.882796	0.845	1	34	43744.5	25	14	3810.15	25	9000	1726.63					12012.2	874.17		67.2438	9003.63				6432.48				570.152			4487.29				1065000	1065000	47554.7	874.17	48428.9
Côte d'Ivoire	07 July	2006	0.764877	522.89	0.882796	0.845	1	34	43744.5	25	14	3810.15	25	9000	1726.63					12012.2	874.17		67.2438	9003.63				6432.48				570.152			4487.29				1065000	1065000	47554.7	874.17	48428.9
Côte d'Ivoire	08 August	2006	0.764877	522.89	0.882796	0.845	1	34	43744.5	25	14	3810.15	25	9000	1726.63					12012.2	874.17		67.2438	9003.63				6432.48				570.152			4487.29				1065000	1065000	47554.7	874.17	48428.9
Côte d'Ivoire	09 September	2006	0.764877	522.89	0.882796	0.845	1	34	43744.5	25	14	3810.15	25	9000	1726.63					12012.2	874.17		67.2438	9003.63				6432.48				570.152			4487.29				1065000	1065000	47554.7	874.17	48428.9
Côte d'Ivoire	10 October	2006	0.764877	522.89	0.882796	0.845	1	34	43744.5	25	14	3810.15	25	9000	1726.63					12012.2	874.17		67.2438	9003.63				6432.48				570.152			4487.29				1065000	1065000	47554.7	874.17	48428.9
Côte d'Ivoire	11 November	2006	0.764877	522.89	0.882796	0.845	1	34	43744.5	25	14	3810.15	25	9000	1726.63					12012.2	874.17		67.2438	9003.63				6432.48				570.152			4487.29				1065000	1065000	47554.7	874.17	48428.9
Côte d'Ivoire	12 December	2006	0.764877	522.89	0.882796	0.845	1	34	43744.5	25	14	3810.15	25	9000	1726.63					12012.2	874.17		67.2438	9003.63				6432.48				570.152			4487.29				1065000	1065000	47554.7	874.17	48428.9
Côte d'Ivoire	01 January	2007	0.863924	479.267	0.90406	0.860967	1	34	44383.4	25	14	3918.74	25	9000	1772.19						874.17		67.2438																1065000	1065000	48302.2	874.17	49176.4
Côte d'Ivoire	02 February	2007	0.863924	479.267	0.90406	0.860967	1	34	44383.4	25	14	3918.74	25	9000	1772.19						874.17		67.2438																1065000	1065000	48302.2	874.17	49176.4
Côte d'Ivoire	03 March	2007	0.863924	479.267	0.90406	0.860967	1	34	44383.4	25	14	3918.74	25	9000	1772.19						874.17		67.2438																1065000	1065000	48302.2	874.17	49176.4
Côte d'Ivoire	04 April	2007	0.863924	479.267	0.90406	0.860967	1	34	44383.4	25	14	3918.74	25	9000	1772.19						874.17		67.2438																1065000	1065000	48302.2	874.17	49176.4
Côte d'Ivoire	05 May	2007	0.863924	479.267	0.90406	0.860967	1	34	44383.4	25	14	3918.74	25	9000	1772.19						874.17		67.2438																1065000	1065000	48302.2	874.17	49176.4
Côte d'Ivoire	06 June	2007	0.863924	479.267	0.90406	0.860967	1	34	44383.4	25	14	3918.74	25	9000	1772.19						874.17		67.2438																1065000	1065000	48302.2	874.17	49176.4
Côte d'Ivoire	07 July	2007	0.863924	479.267	0.90406	0.860967	1	25	32634.9	35	15	4198.65	35	7000	1772.19																							455000	140000	595000	36833.5	0	36833.5
Côte d'Ivoire	08 August	2007	0.863924	479.267	0.90406	0.860967	1	25	32634.9	35	15	4198.65	35	7000	1772.19																							455000	140000	595000	36833.5	0	36833.5
Côte d'Ivoire	09 September	2007	0.863924	479.267	0.90406	0.860967	1	25	32634.9	35	15	4198.65	35	7000	1772.19																							455000	140000	595000	36833.5	0	36833.5
Côte d'Ivoire	10 October	2007	0.863924	479.267	0.90406	0.860967	1	25	32634.9	35	15	4198.65	35	7000	1772.19																							455000	140000	595000	36833.5	0	36833.5
Côte d'Ivoire	11 November	2007	0.863924	479.267	0.90406	0.860967	1	25	32634.9	35	15	4198.65	35	7000	1772.19																							455000	140000	595000	36833.5	0	36833.5
Côte d'Ivoire	12 December	2007	0.863924	479.267	0.90406	0.860967	1	25	32634.9	35	15	4198.65	35	7000	1772.19																							455000	140000	595000	36833.5	0	36833.5
Côte d'Ivoire	01 January	2008	0.944328	447.805	0.924122	0.915286	1	25	33111.5	35	15	4318.3	35	7000	1817.76																							455000	140000	595000	37429.8	0	37429.8
Côte d'Ivoire	02 February	2008	0.944328	447.805	0.924122	0.915286	1	25	33111.5	35	15	4318.3	35	7000	1817.76																							455000	140000	595000	37429.8	0	37429.8
Côte d'Ivoire	03 March	2008	0.944328	447.805	0.924122	0.915286	1	25	33111.5	35	15	4318.3	35	7000	1817.76																							455000	140000	595000	37429.8	0	37429.8
Côte d'Ivoire	04 April	2008	0.944328	447.805	0.924122	0.915286	1	25	33111.5	35	15	4318.3	35	7000	1817.76																							455000	140000	595000	37429.8	0	37429.8
Côte d'Ivoire	05 May	2008	0.944328	447.805	0.924122	0.915286	1	25	33111.5	35	15	4318.3	35	7000	1817.76																							455000	140000	595000	37429.8	0	37429.8
Côte d'Ivoire	06 June	2008	0.944328	447.805	0.924122	0.915286	1	25	33111.5	35	15	4318.3	35	7000	1817.76																							455000	140000	595000	37429.8	0	37429.8
Côte d'Ivoire	07 July	2008	0.944328	447.805	0.924122	0.915286	1	25	33111.5	35	15	4318.3	35	7000	1817.76																							455000	140000	595000	37429.8	0	37429.8
Côte d'Ivoire	08 August	2008	0.944328	447.805	0.924122	0.915286	1	25	33111.5	35	15	4318.3	35	7000	1817.76																							455000	140000	595000	37429.8	0	37429.8
Côte d'Ivoire	09 September	2008	0.944328	447.805	0.924122	0.915286	1	25	33111.5	35	15	4318.3	35	7000	1817.76																							455000	140000	595000	37429.8	0	37429.8
Côte d'Ivoire	10 October	2008	0.944328	447.805	0.924122	0.915286	1	25	33111.5	35	15	4318.3	35	7000	1817.76																							455000	140000	595000	37429.8	0	37429.8
Côte d'Ivoire	11 November	2008	0.944328	447.805	0.924122	0.915286	1	25	33111.5	35	15	4318.3	35	7000	1817.76																							455000	140000	595000	37429.8	0	37429.8
Côte d'Ivoire	12 December	2008	0.944328	447.805	0.924122	0.915286	1	25	33111.5	35	15	4318.3	35	7000	1817.76																							455000	140000	595000	37429.8	0	37429.8
Côte d'Ivoire	01 January	2009	1.07281	472.186	0.956619	0.924678	1	25	33595.2	35	15	4441.37	35	7000	1863.32																							455000	140000	595000	38036.5	0	38036.5
Côte d'Ivoire	02 February	2009	1.07281	472.186	0.956619	0.924678	1	25	33595.2	35	15	4441.37	35	7000	1863.32																							455000	140000	595000	38036.5	0	38036.5
Côte d'Ivoire	03 March	2009	1.07281	472.186	0.956619	0.924678	1	25	33595.2	35	15	4441.37	35	7000	1863.32																							455000	140000	595000	38036.5	0	38036.5
Côte d'Ivoire	04 April	2009	1.07281	472.186	0.956619	0.924678	1	25	33595.2	35	15	4441.37	35	7000	1863.32																							455000	140000	595000	38036.5	0	38036.5
Côte d'Ivoire	05 May	2009	1.07281	472.186	0.956619	0.924678	1	25	33595.2	35	15	4441.37	35	7000	1863.32																							455000	140000	595000	38036.5	0	38036.5
Côte d'Ivoire	06 June	2009	1.07281	472.186	0.956619	0.924678	1	25	33595.2	35	15	4441.37	35	7000	1863.32																							455000	140000	595000	38036.5	0	38036.5
Côte d'Ivoire	07 July	2009	1.07281	472.186	0.956619	0.924678	1	25	33595.2	35	15	4441.37	35	7000	1863.32																							455000	140000	595000	38036.5	0	38036.5
Côte d'Ivoire	08 August	2009	1.07281	472.186	0.956619	0.924678	1	25	33595.2	35	15	4441.37	35	7000	1863.32																							455000	140000	595000	38036.5	0	38036.5
Côte d'Ivoire	09 September	2009	1.07281	472.186	0.956619	0.924678	1	25	33595.2	35	15	4441.37	35	7000	1863.32																							455000	140000	595000	38036.5	0	38036.5
Côte d'Ivoire	10 October	2009	1.07281	472.186	0.956619	0.924678	1	25	33595.2	35	15	4441.37	35	7000	1863.32																							455000	140000	595000	38036.5	0	38036.5
Côte d'Ivoire	11 November	2009	1.07281	472.186	0.956619	0.924678	1	25	33595.2	35	15	4441.37	35	7000	1863.32																							455000	140000	595000	38036.5	0	38036.5
Côte d'Ivoire	12 December	2009	1.07281	472.186	0.956619	0.924678	1	25	33595.2	35	15	4441.37	35	7000	1863.32																							455000	140000	595000	38036.5	0	38036.5
Côte d'Ivoire	01 January	2010	1.35173	495.277	0.958046	0.940173	1	25	34085.8	35	15	4567.94	35	7000	1908.88																							455000	140000	595000	38653.8	0	38653.8
Côte d'Ivoire	02 February	2010	1.35173	495.277	0.958046	0.940173	1	25	34085.8	35	15	4567.94	35	7000	1908.88																							455000	140000	595000	38653.8	0	38653.8
Côte d'Ivoire	03 March	2010	1.35173	495.277	0.958046	0.940173	1	25	34085.8	35	15	4567.94	35	7000	1908.88																							455000	140000	595000	38653.8	0	38653.8
Côte d'Ivoire	04 April	2010	1.35173	495.277	0.958046	0.940173	1	25	34085.8	35	15	4567.94	35	7000	1908.88																							455000	140000	595000	38653.8	0	38653.8
Côte d'Ivoire	05 May	2010	1.35173	495.277	0.958046	0.940173	1	25	34085.8	35	15	4567.94	35	7000	1908.88																							455000	140000	595000	38653.8	0	38653.8
Côte d'Ivoire	06 June	2010	1.35173	495.277	0.958046	0.940173	1	25	34085.8	35	15	4567.94	35	7000	1908.88																							455000	140000	595000	38653.8	0	38653.8
Côte d'Ivoire	07 July	2010	1.35173	495.277	0.958046	0.940173	1	25	34085.8	35	15	4567.94	35	7000	1908.88																							455000	140000	595000	38653.8	0	38653.8
Côte d'Ivoire	08 August	2010	1.35173	495.277	0.958046	0.940173	1	25	34085.8	35	15	4567.94	35	7000	1908.88																							455000	140000	595000	38653.8	0	38653.8
Côte d'Ivoire	09 September	2010	1.35173	495.277	0.958046	0.940173	1	25	34085.8	35	15	4567.94	35	7000	1908.88																							455000	140000	595000	38653.8	0	38653.8
Côte d'Ivoire	10 October	2010	1.35173	495.277	0.958046	0.940173	1	25	34085.8	35	15	4567.94	35	7000	1908.88																							455000	140000	595000	38653.8	0	38653.8
Côte d'Ivoire	11 November	2010	1.35173	495.277	0.958046	0.940173	1	25	34085.8	35	15	4567.94	35	7000	1908.88																							455000	140000	595000	38653.8	0	38653.8
Côte d'Ivoire	12 December	2010	1.35173	495.277	0.958046	0.940173	1	25	34085.8	35	15	4567.94	35	7000	1908.88																							455000	140000	595000	38653.8	0	38653.8
Côte d'Ivoire	01 January	2011	1.39219	471.866	0.97311	0.986293	1	25	34583.7	35	15	4698.12	35	7000	1954.44																							455000	140000	595000	39281.8	0	39281.8
Côte d'Ivoire	02 February	2011	1.39219	471.866	0.97311	0.986293	1	25	34583.7	35	15	4698.12	35	7000	1954.44																							455000	140000	595000	39281.8	0	39281.8
Côte d'Ivoire	03 March	2011	1.39219	471.866	0.97311	0.986293	1	25	34583.7	35	15	4698.12	35	7000	1954.44																							455000	140000	595000	39281.8	0	39281.8
Côte d'Ivoire	04 April	2011	1.39219	471.866	0.97311	0.986293	1	25	34583.7	35	15	4698.12	35	7000	1954.44																							455000	140000	595000	39281.8	0	39281.8
Côte d'Ivoire	05 May	2011	1.39219	471.866	0.97311	0.986293	1	25	34583.7	35	15	4698.12	35	7000	1954.44																							455000	140000	595000	39281.8	0	39281.8
Côte d'Ivoire	06 June	2011	1.39219	471.866	0.97311	0.986293	1	25	34583.7	35	15	4698.12	35	7000	1954.44																							455000	140000	595000	39281.8	0	39281.8
Côte d'Ivoire	07 July	2011	1.39219	471.866	0.97311	0.986293	1	25	34583.7	35	15	4698.12	35	7000	1954.44																							455000	140000	595000	39281.8	0	39281.8
Côte d'Ivoire	08 August	2011	1.39219	471.866	0.97311	0.986293	1	25	34583.7	35	15	4698.12	35	7000	1954.44																							455000	140000	595000	39281.8	0	39281.8
Côte d'Ivoire	09 September	2011	1.39219	471.866	0.97311	0.986293	1	25	34583.7	35	15	4698.12	35	7000	1954.44																							455000	140000	595000	39281.8	0	39281.8
Côte d'Ivoire	10 October	2011	1.39219	471.866	0.97311	0.986293	1	25	34583.7	35	15	4698.12	35	7000	1954.44																							455000	140000	595000	39281.8	0	39281.8
Côte d'Ivoire	11 November	2011	1.39219	471.866	0.97311	0.986293	1	25	34583.7	35	15	4698.12	35	7000	1954.44																							455000	140000	595000	39281.8	0	39281.8
Côte d'Ivoire	12 December	2011	1.39219	471.866	0.97311	0.986293	1	25	34583.7	35	15	4698.12	35	7000	1954.44																							455000	140000	595000	39281.8	0	39281.8
Côte d'Ivoire	01 January	2012	1.28098	512.475	1	1	1	25	35088.8	35	15	4832.01	35	7000	2000																							455000	140000	595000	39920.8	0	39920.8
Côte d'Ivoire	02 February	2012	1.28098	512.475	1	1	1	25	35088.8	35	15	4832.01	35	7000	2000																							455000	140000	595000	39920.8	0	39920.8
Côte d'Ivoire	03 March	2012	1.28098	512.475	1	1	1	25	35088.8	35	15	4832.01	35	7000	2000																							455000	140000	595000	39920.8	0	39920.8
Côte d'Ivoire	04 April	2012	1.28098	512.475	1	1	1	25	35088.8	35	15	4832.01	35	7000	2000																							455000	140000	595000	39920.8	0	39920.8
Côte d'Ivoire	05 May	2012	1.28098	512.475	1	1	1	25	35088.8	35	15	4832.01	35	7000	2000																							455000	140000	595000	39920.8	0	39920.8
Côte d'Ivoire	06 June	2012	1.28098	512.475	1	1	1	25	35088.8	35	15	4832.01	35	7000	2000																							455000	140000	595000	39920.8	0	39920.8
Côte d'Ivoire	07 July	2012	1.28098	512.475	1	1	1	25	35088.8	35	15	4832.01	35	7000	2000																							455000	140000	595000	39920.8	0	39920.8
Côte d'Ivoire	08 August	2012	1.28098	512.475	1	1	1	25	35088.8	35	15	4832.01	35	7000	2000																							455000	140000	595000	39920.8	0	39920.8
Côte d'Ivoire	09 September	2012	1.28098	512.475	1	1	1	25	35088.8	35	15	4832.01	35	7000	2000																							455000	140000	595000	39920.8	0	39920.8
Côte d'Ivoire	10 October	2012	1.28098	512.475	1	1	1	25	35088.8	35	15	4832.01	35	7000	2000																							455000	140000	595000	39920.8	0	39920.8
Côte d'Ivoire	11 November	2012	1.28098	512.475	1	1	1	25	35088.8	35	15	4832.01	35	7000	2000																							455000	140000	595000	39920.8	0	39920.8
Côte d'Ivoire	12 December	2012	1.28098	512.475	1	1	1	25	35088.8	35	15	4832.01	35	7000	2000																							455000	140000	595000	39920.8	0	39920.8
Gabon	12 December	1998	1.30132	589.952	0.757593	0.79738	1	42	48118.9	25	33	7172.97	25	9000	3718.2					10602.4				3918.15				9166.46				983.815			2965.79			270000	405000	675000	55291.9	0	55291.9
Gabon	01 January	1999	1.23612	615.699	0.76963	0.781938	1	42	48821.7	25	33	7377.39	25	9000	3932.86					11722				3739.15				9152.21				800.889			2613.38			270000	405000	675000	56199.1	0	56199.1
Gabon	02 February	1999	1.23612	615.699	0.76963	0.781938	1	42	48821.7	25	33	7377.39	25	9000	3932.86					11722				3739.15				9152.21				800.889			2613.38			270000	405000	675000	56199.1	0	56199.1
Gabon	03 March	1999	1.23612	615.699	0.76963	0.781938	1	42	48821.7	25	33	7377.39	25	9000	3932.86					11722				3739.15				9152.21				800.889			2613.38			270000	405000	675000	56199.1	0	56199.1
Gabon	04 April	1999	1.23612	615.699	0.76963	0.781938	1	42	48821.7	25	33	7377.39	25	9000	3932.86					11722				3739.15				9152.21				800.889			2613.38			270000	405000	675000	56199.1	0	56199.1
Gabon	05 May	1999	1.23612	615.699	0.76963	0.781938	1	42	48821.7	25	33	7377.39	25	9000	3932.86					11722				3739.15				9152.21				800.889			2613.38			270000	405000	675000	56199.1	0	56199.1
Gabon	06 June	1999	1.23612	615.699	0.76963	0.781938	1	42	48821.7	25	33	7377.39	25	9000	3932.86					11722				3739.15				9152.21				800.889			2613.38			270000	405000	675000	56199.1	0	56199.1
Gabon	07 July	1999	1.23612	615.699	0.76963	0.781938	1	42	48821.7	25	33	7377.39	25	9000	3932.86					11722				3739.15				9152.21				800.889			2613.38			270000	405000	675000	56199.1	0	56199.1
Gabon	08 August	1999	1.23612	615.699	0.76963	0.781938	1	42	48821.7	25	33	7377.39	25	9000	3932.86					11722				3739.15				9152.21				800.889			2613.38			270000	405000	675000	56199.1	0	56199.1
Gabon	09 September	1999	1.23612	615.699	0.76963	0.781938	1	42	48821.7	25	33	7377.39	25	9000	3932.86					11722				3739.15				9152.21				800.889			2613.38			270000	405000	675000	56199.1	0	56199.1
Gabon	10 October	1999	1.23612	615.699	0.76963	0.781938	1	42	48821.7	25	33	7377.39	25	9000	3932.86					11722				3739.15				9152.21				800.889			2613.38			270000	405000	675000	56199.1	0	56199.1
Gabon	11 November	1999	1.23612	615.699	0.76963	0.781938	1	42	48821.7	25	33	7377.39	25	9000	3932.86					11722				3739.15				9152.21				800.889			2613.38			270000	405000	675000	56199.1	0	56199.1
Gabon	12 December	1999	1.23612	615.699	0.76963	0.781938	1	42	48821.7	25	33	7377.39	25	9000	3932.86					11722				3739.15				9152.21				800.889			2613.38			270000	405000	675000	56199.1	0	56199.1
Gabon	01 January	2000	1.27094	711.976	0.780574	0.785886	1	42	49534.8	25	33	7587.63	25	9000	3461.93					10728.2				3366.84				7987.02				1032.78			1048.84			270000	405000	675000	57122.4	0	57122.4
Gabon	02 February	2000	1.27094	711.976	0.780574	0.785886	1	42	49534.8	25	33	7587.63	25	9000	3461.93					10728.2				3366.84				7987.02				1032.78			1048.84			270000	405000	675000	57122.4	0	57122.4
Gabon	03 March	2000	1.27094	711.976	0.780574	0.785886	1	42	49534.8	25	33	7587.63	25	9000	3461.93					10728.2				3366.84				7987.02				1032.78			1048.84			270000	405000	675000	57122.4	0	57122.4
Gabon	04 April	2000	1.27094	711.976	0.780574	0.785886	1	42	49534.8	25	33	7587.63	25	9000	3461.93					10728.2				3366.84				7987.02				1032.78			1048.84			270000	405000	675000	57122.4	0	57122.4
Gabon	05 May	2000	1.27094	711.976	0.780574	0.785886	1	42	49534.8	25	33	7587.63	25	9000	3461.93					10728.2				3366.84				7987.02				1032.78			1048.84			270000	405000	675000	57122.4	0	57122.4
Gabon	06 June	2000	1.27094	711.976	0.780574	0.785886	1	42	49534.8	25	33	7587.63	25	9000	3461.93					10728.2				3366.84				7987.02				1032.78			1048.84			270000	405000	675000	57122.4	0	57122.4
Gabon	07 July	2000	1.27094	711.976	0.780574	0.785886	1	42	49534.8	25	33	7587.63	25	9000	3461.93					10728.2				3366.84				7987.02				1032.78			1048.84			270000	405000	675000	57122.4	0	57122.4
Gabon	08 August	2000	1.27094	711.976	0.780574	0.785886	1	42	49534.8	25	33	7587.63	25	9000	3461.93					10728.2				3366.84				7987.02				1032.78			1048.84			270000	405000	675000	57122.4	0	57122.4
Gabon	09 September	2000	1.27094	711.976	0.780574	0.785886	1	42	49534.8	25	33	7587.63	25	9000	3461.93					10728.2				3366.84				7987.02				1032.78			1048.84			270000	405000	675000	57122.4	0	57122.4
Gabon	10 October	2000	1.27094	711.976	0.780574	0.785886	1	42	49534.8	25	33	7587.63	25	9000	3461.93					10728.2				3366.84				7987.02				1032.78			1048.84			270000	405000	675000	57122.4	0	57122.4
Gabon	11 November	2000	1.27094	711.976	0.780574	0.785886	1	42	49534.8	25	33	7587.63	25	9000	3461.93					10728.2				3366.84				7987.02				1032.78			1048.84			270000	405000	675000	57122.4	0	57122.4
Gabon	12 December	2000	1.27094	711.976	0.780574	0.785886	1	42	49534.8	25	33	7587.63	25	9000	3461.93					10728.2				3366.84				7987.02				1032.78			1048.84			270000	405000	675000	57122.4	0	57122.4
Gabon	01 January	2001	1.09232	733.039	0.798672	0.802685	1	42	50258.3	25	33	7803.87	25	9000	2824.15					9280.01				3046.7				5455.76				941.685			2342.17			270000	405000	675000	58062.2	0	58062.2
Gabon	02 February	2001	1.09232	733.039	0.798672	0.802685	1	42	50258.3	25	33	7803.87	25	9000	2824.15					9280.01				3046.7				5455.76				941.685			2342.17			270000	405000	675000	58062.2	0	58062.2
Gabon	03 March	2001	1.09232	733.039	0.798672	0.802685	1	42	50258.3	25	33	7803.87	25	9000	2824.15					9280.01				3046.7				5455.76				941.685			2342.17			270000	405000	675000	58062.2	0	58062.2
Gabon	04 April	2001	1.09232	733.039	0.798672	0.802685	1	42	50258.3	25	33	7803.87	25	9000	2824.15					9280.01				3046.7				5455.76				941.685			2342.17			270000	405000	675000	58062.2	0	58062.2
Gabon	05 May	2001	1.09232	733.039	0.798672	0.802685	1	42	50258.3	25	33	7803.87	25	9000	2824.15					9280.01				3046.7				5455.76				941.685			2342.17			270000	405000	675000	58062.2	0	58062.2
Gabon	06 June	2001	1.09232	733.039	0.798672	0.802685	1	42	50258.3	25	33	7803.87	25	9000	2824.15					9280.01				3046.7				5455.76				941.685			2342.17			270000	405000	675000	58062.2	0	58062.2
Gabon	07 July	2001	1.09232	733.039	0.798672	0.802685	1	42	50258.3	25	33	7803.87	25	9000	2824.15					9280.01				3046.7				5455.76				941.685			2342.17			270000	405000	675000	58062.2	0	58062.2
Gabon	08 August	2001	1.09232	733.039	0.798672	0.802685	1	42	50258.3	25	33	7803.87	25	9000	2824.15					9280.01				3046.7				5455.76				941.685			2342.17			270000	405000	675000	58062.2	0	58062.2
Gabon	09 September	2001	1.09232	733.039	0.798672	0.802685	1	42	50258.3	25	33	7803.87	25	9000	2824.15					9280.01				3046.7				5455.76				941.685			2342.17			270000	405000	675000	58062.2	0	58062.2
Gabon	10 October	2001	1.09232	733.039	0.798672	0.802685	1	42	50258.3	25	33	7803.87	25	9000	2824.15					9280.01				3046.7				5455.76				941.685			2342.17			270000	405000	675000	58062.2	0	58062.2
Gabon	11 November	2001	1.09232	733.039	0.798672	0.802685	1	42	50258.3	25	33	7803.87	25	9000	2824.15					9280.01				3046.7				5455.76				941.685			2342.17			270000	405000	675000	58062.2	0	58062.2
Gabon	12 December	2001	1.09232	733.039	0.798672	0.802685	1	38	45471.8	25	26	6148.5	25	10500	2824.15					9280.01	1200		168	3046.7				5455.76				941.685			2342.17			378738	883750	1262488	51620.3	1200	52820.3
Gabon	01 January	2002	1.17044	696.988	0.816287	0.802979	1	38	46135.9	25	26	6323.73	25	10500	4170.9					10992.5	1200		168	3323.19				7342.68				1316.56			1871.16			378738	883750	1262488	52459.7	1200	53659.7
Gabon	02 February	2002	1.17044	696.988	0.816287	0.802979	1	38	46135.9	25	26	6323.73	25	10500	4170.9					10992.5	1200		168	3323.19				7342.68				1316.56			1871.16			378738	883750	1262488	52459.7	1200	53659.7
Gabon	03 March	2002	1.17044	696.988	0.816287	0.802979	1	38	46135.9	25	26	6323.73	25	10500	4170.9					10992.5	1200		168	3323.19				7342.68				1316.56			1871.16			378738	883750	1262488	52459.7	1200	53659.7
Gabon	04 April	2002	1.17044	696.988	0.816287	0.802979	1	38	46135.9	25	26	6323.73	25	10500	4170.9					10992.5	1200		168	3323.19				7342.68				1316.56			1871.16			378738	883750	1262488	52459.7	1200	53659.7
Gabon	05 May	2002	1.17044	696.988	0.816287	0.802979	1	38	46135.9	25	26	6323.73	25	10500	4170.9					10992.5	1200		168	3323.19				7342.68				1316.56			1871.16			378738	883750	1262488	52459.7	1200	53659.7
Gabon	06 June	2002	1.17044	696.988	0.816287	0.802979	1	38	46135.9	25	26	6323.73	25	10500	4170.9					10992.5	1200		168	3323.19				7342.68				1316.56			1871.16			378738	883750	1262488	52459.7	1200	53659.7
Gabon	07 July	2002	1.17044	696.988	0.816287	0.802979	1	38	46135.9	25	26	6323.73	25	10500	4170.9					10992.5	1200		168	3323.19				7342.68				1316.56			1871.16			378738	883750	1262488	52459.7	1200	53659.7
Gabon	08 August	2002	1.17044	696.988	0.816287	0.802979	1	38	46135.9	25	26	6323.73	25	10500	4170.9					10992.5	1200		168	3323.19				7342.68				1316.56			1871.16			378738	883750	1262488	52459.7	1200	53659.7
Gabon	09 September	2002	1.17044	696.988	0.816287	0.802979	1	38	46135.9	25	26	6323.73	25	10500	4170.9					10992.5	1200		168	3323.19				7342.68				1316.56			1871.16			378738	883750	1262488	52459.7	1200	53659.7
Gabon	10 October	2002	1.17044	696.988	0.816287	0.802979	1	38	46135.9	25	26	6323.73	25	10500	4170.9					10992.5	1200		168	3323.19				7342.68				1316.56			1871.16			378738	883750	1262488	52459.7	1200	53659.7
Gabon	11 November	2002	1.17044	696.988	0.816287	0.802979	1	38	46135.9	25	26	6323.73	25	10500	4170.9					10992.5	1200		168	3323.19				7342.68				1316.56			1871.16			378738	883750	1262488	52459.7	1200	53659.7
Gabon	12 December	2002	1.17044	696.988	0.816287	0.802979	1	38	46135.9	25	26	6323.73	25	10500	4170.9					10992.5	1200		168	3323.19				7342.68				1316.56			1871.16			378738	883750	1262488	52459.7	1200	53659.7
Gabon	01 January	2003	1.14815	581.2	0.829114	0.820929	1	38	46809.8	25	26	6503.94	25	10500	2840.62					11959.8	1200		168	3856.97				7119.18				1832.49			2212.99			378738	883750	1262488	53313.7	1200	54513.7
Gabon	02 February	2003	1.14815	581.2	0.829114	0.820929	1	38	46809.8	25	26	6503.94	25	10500	2840.62					11959.8	1200		168	3856.97				7119.18				1832.49			2212.99			378738	883750	1262488	53313.7	1200	54513.7
Gabon	03 March	2003	1.14815	581.2	0.829114	0.820929	1	38	46809.8	25	26	6503.94	25	10500	2840.62					11959.8	1200		168	3856.97				7119.18				1832.49			2212.99			378738	883750	1262488	53313.7	1200	54513.7
Gabon	04 April	2003	1.14815	581.2	0.829114	0.820929	1	38	46809.8	25	26	6503.94	25	10500	2840.62					11959.8	1200		168	3856.97				7119.18				1832.49			2212.99			378738	883750	1262488	53313.7	1200	54513.7
Gabon	05 May	2003	1.14815	581.2	0.829114	0.820929	1	38	46809.8	25	26	6503.94	25	10500	2840.62					11959.8	1200		168	3856.97				7119.18				1832.49			2212.99			378738	883750	1262488	53313.7	1200	54513.7
Gabon	06 June	2003	1.14815	581.2	0.829114	0.820929	1	38	46809.8	25	26	6503.94	25	10500	2840.62					11959.8	1200		168	3856.97				7119.18				1832.49			2212.99			378738	883750	1262488	53313.7	1200	54513.7
Gabon	07 July	2003	1.14815	581.2	0.829114	0.820929	1	38	46809.8	25	26	6503.94	25	10500	2840.62					11959.8	1200		168	3856.97				7119.18				1832.49			2212.99			378738	883750	1262488	53313.7	1200	54513.7
Gabon	08 August	2003	1.14815	581.2	0.829114	0.820929	1	38	46809.8	25	26	6503.94	25	10500	2840.62					11959.8	1200		168	3856.97				7119.18				1832.49			2212.99			378738	883750	1262488	53313.7	1200	54513.7
Gabon	09 September	2003	1.14815	581.2	0.829114	0.820929	1	38	46809.8	25	26	6503.94	25	10500	2840.62					11959.8	1200		168	3856.97				7119.18				1832.49			2212.99			378738	883750	1262488	53313.7	1200	54513.7
Gabon	10 October	2003	1.14815	581.2	0.829114	0.820929	1	38	46809.8	25	26	6503.94	25	10500	2840.62					11959.8	1200		168	3856.97				7119.18				1832.49			2212.99			378738	883750	1262488	53313.7	1200	54513.7
Gabon	11 November	2003	1.14815	581.2	0.829114	0.820929	1	38	46809.8	25	26	6503.94	25	10500	2840.62					11959.8	1200		168	3856.97				7119.18				1832.49			2212.99			378738	883750	1262488	53313.7	1200	54513.7
Gabon	12 December	2003	1.14815	581.2	0.829114	0.820929	1	38	46809.8	25	26	6503.94	25	10500	2840.62					11959.8	1200		168	3856.97				7119.18				1832.49			2212.99			378738	883750	1262488	53313.7	1200	54513.7
Gabon	01 January	2004	0.97173	528.285	0.844758	0.82428	1	38	47493.5	25	26	6689.3	25	10500	4243.81					14395.9	1200		168	3728.18				6546.38				1393.02			2681.6			378738	883750	1262488	54182.8	1200	55382.8
Gabon	02 February	2004	0.97173	528.285	0.844758	0.82428	1	38	47493.5	25	26	6689.3	25	10500	4243.81					14395.9	1200		168	3728.18				6546.38				1393.02			2681.6			378738	883750	1262488	54182.8	1200	55382.8
Gabon	03 March	2004	0.97173	528.285	0.844758	0.82428	1	38	47493.5	25	26	6689.3	25	10500	4243.81					14395.9	1200		168	3728.18				6546.38				1393.02			2681.6			378738	883750	1262488	54182.8	1200	55382.8
Gabon	04 April	2004	0.97173	528.285	0.844758	0.82428	1	38	47493.5	25	26	6689.3	25	10500	4243.81					14395.9	1200		168	3728.18				6546.38				1393.02			2681.6			378738	883750	1262488	54182.8	1200	55382.8
Gabon	05 May	2004	0.97173	528.285	0.844758	0.82428	1	38	47493.5	25	26	6689.3	25	10500	4243.81					14395.9	1200		168	3728.18				6546.38				1393.02			2681.6			378738	883750	1262488	54182.8	1200	55382.8
Gabon	06 June	2004	0.97173	528.285	0.844758	0.82428	1	38	47493.5	25	26	6689.3	25	10500	4243.81					14395.9	1200		168	3728.18				6546.38				1393.02			2681.6			378738	883750	1262488	54182.8	1200	55382.8
Gabon	07 July	2004	0.97173	528.285	0.844758	0.82428	1	38	47493.5	25	26	6689.3	25	10500	4243.81					14395.9	1200		168	3728.18				6546.38				1393.02			2681.6			378738	883750	1262488	54182.8	1200	55382.8
Gabon	08 August	2004	0.97173	528.285	0.844758	0.82428	1	38	47493.5	25	26	6689.3	25	10500	4243.81					14395.9	1200		168	3728.18				6546.38				1393.02			2681.6			378738	883750	1262488	54182.8	1200	55382.8
Gabon	09 September	2004	0.97173	528.285	0.844758	0.82428	1	38	47493.5	25	26	6689.3	25	10500	4243.81					14395.9	1200		168	3728.18				6546.38				1393.02			2681.6			378738	883750	1262488	54182.8	1200	55382.8
Gabon	10 October	2004	0.97173	528.285	0.844758	0.82428	1	38	47493.5	25	26	6689.3	25	10500	4243.81					14395.9	1200		168	3728.18				6546.38				1393.02			2681.6			378738	883750	1262488	54182.8	1200	55382.8
Gabon	11 November	2004	0.97173	528.285	0.844758	0.82428	1	38	47493.5	25	26	6689.3	25	10500	4243.81					14395.9	1200		168	3728.18				6546.38				1393.02			2681.6			378738	883750	1262488	54182.8	1200	55382.8
Gabon	12 December	2004	0.97173	528.285	0.844758	0.82428	1	38	47493.5	25	26	6689.3	25	10500	4243.81					14395.9	1200		168	3728.18				6546.38				1393.02			2681.6			378738	883750	1262488	54182.8	1200	55382.8
Gabon	01 January	2005	0.738052	527.468	0.862254	0.854847	1	38	48187.1	25	26	6879.93	25	10500	1750.86					12033.2	1200		168	2817.76				6707.28				445.693			4955.38			378738	883750	1262488	55067.1	1200	56267.1
Gabon	02 February	2005	0.738052	527.468	0.862254	0.854847	1	38	48187.1	25	26	6879.93	25	10500	1750.86					12033.2	1200		168	2817.76				6707.28				445.693			4955.38			378738	883750	1262488	55067.1	1200	56267.1
Gabon	03 March	2005	0.738052	527.468	0.862254	0.854847	1	38	48187.1	25	26	6879.93	25	10500	1750.86					12033.2	1200		168	2817.76				6707.28				445.693			4955.38			378738	883750	1262488	55067.1	1200	56267.1
Gabon	04 April	2005	0.738052	527.468	0.862254	0.854847	1	38	48187.1	25	26	6879.93	25	10500	1750.86					12033.2	1200		168	2817.76				6707.28				445.693			4955.38			378738	883750	1262488	55067.1	1200	56267.1
Gabon	05 May	2005	0.738052	527.468	0.862254	0.854847	1	38	48187.1	25	26	6879.93	25	10500	1750.86					12033.2	1200		168	2817.76				6707.28				445.693			4955.38			378738	883750	1262488	55067.1	1200	56267.1
Gabon	06 June	2005	0.738052	527.468	0.862254	0.854847	1	38	48187.1	25	26	6879.93	25	10500	1750.86					12033.2	1200		168	2817.76				6707.28				445.693			4955.38			378738	883750	1262488	55067.1	1200	56267.1
Gabon	07 July	2005	0.738052	527.468	0.862254	0.854847	1	38	48187.1	25	26	6879.93	25	10500	1750.86					12033.2	1200		168	2817.76				6707.28				445.693			4955.38			378738	883750	1262488	55067.1	1200	56267.1
Gabon	08 August	2005	0.738052	527.468	0.862254	0.854847	1	38	48187.1	25	26	6879.93	25	10500	1750.86					12033.2	1200		168	2817.76				6707.28				445.693			4955.38			378738	883750	1262488	55067.1	1200	56267.1
Gabon	09 September	2005	0.738052	527.468	0.862254	0.854847	1	38	48187.1	25	26	6879.93	25	10500	1750.86					12033.2	1200		168	2817.76				6707.28				445.693			4955.38			378738	883750	1262488	55067.1	1200	56267.1
Gabon	10 October	2005	0.738052	527.468	0.862254	0.854847	1	38	48187.1	25	26	6879.93	25	10500	1750.86					12033.2	1200		168	2817.76				6707.28				445.693			4955.38			378738	883750	1262488	55067.1	1200	56267.1
Gabon	11 November	2005	0.738052	527.468	0.862254	0.854847	1	38	48187.1	25	26	6879.93	25	10500	1750.86					12033.2	1200		168	2817.76				6707.28				445.693			4955.38			378738	883750	1262488	55067.1	1200	56267.1
Gabon	12 December	2005	0.738052	527.468	0.862254	0.854847	1	24	30434	35	16	4233.8	35	11000	1750.86					12033.2				2817.76				6707.28				445.693			4955.38			715000	145000	860000	34667.8	0	34667.8
Gabon	01 January	2006	0.764877	522.89	0.882796	0.842799	1	24	30878.5	35	16	4354.46	35	11000	1726.63					12012.2				9003.63				6432.48				570.152			4487.29			715000	145000	860000	35233	0	35233
Gabon	02 February	2006	0.764877	522.89	0.882796	0.842799	1	24	30878.5	35	16	4354.46	35	11000	1726.63					12012.2				9003.63				6432.48				570.152			4487.29			715000	145000	860000	35233	0	35233
Gabon	03 March	2006	0.764877	522.89	0.882796	0.842799	1	24	30878.5	35	16	4354.46	35	11000	1726.63					12012.2				9003.63				6432.48				570.152			4487.29			715000	145000	860000	35233	0	35233
Gabon	04 April	2006	0.764877	522.89	0.882796	0.842799	1	24	30878.5	35	16	4354.46	35	11000	1726.63					12012.2				9003.63				6432.48				570.152			4487.29			715000	145000	860000	35233	0	35233
Gabon	05 May	2006	0.764877	522.89	0.882796	0.842799	1	24	30878.5	35	16	4354.46	35	11000	1726.63					12012.2				9003.63				6432.48				570.152			4487.29			715000	145000	860000	35233	0	35233
Gabon	06 June	2006	0.764877	522.89	0.882796	0.842799	1	24	30878.5	35	16	4354.46	35	11000	1726.63					12012.2				9003.63				6432.48				570.152			4487.29			715000	145000	860000	35233	0	35233
Gabon	07 July	2006	0.764877	522.89	0.882796	0.842799	1	24	30878.5	35	16	4354.46	35	11000	1726.63					12012.2				9003.63				6432.48				570.152			4487.29			715000	145000	860000	35233	0	35233
Gabon	08 August	2006	0.764877	522.89	0.882796	0.842799	1	24	30878.5	35	16	4354.46	35	11000	1726.63					12012.2				9003.63				6432.48				570.152			4487.29			715000	145000	860000	35233	0	35233
Gabon	09 September	2006	0.764877	522.89	0.882796	0.842799	1	24	30878.5	35	16	4354.46	35	11000	1726.63					12012.2				9003.63				6432.48				570.152			4487.29			715000	145000	860000	35233	0	35233
Gabon	10 October	2006	0.764877	522.89	0.882796	0.842799	1	24	30878.5	35	16	4354.46	35	11000	1726.63					12012.2				9003.63				6432.48				570.152			4487.29			715000	145000	860000	35233	0	35233
Gabon	11 November	2006	0.764877	522.89	0.882796	0.842799	1	24	30878.5	35	16	4354.46	35	11000	1726.63					12012.2				9003.63				6432.48				570.152			4487.29			715000	145000	860000	35233	0	35233
Gabon	12 December	2006	0.764877	522.89	0.882796	0.842799	1	24	30878.5	35	16	4354.46	35	11000	1726.63					12012.2				9003.63				6432.48				570.152			4487.29			715000	145000	860000	35233	0	35233
Gabon	01 January	2007	0.863924	479.267	0.90406	0.885194	1	24	31329.5	35	16	4478.56	35	11000	1772.19																							715000	145000	860000	35808	0	35808
Gabon	02 February	2007	0.863924	479.267	0.90406	0.885194	1	24	31329.5	35	16	4478.56	35	11000	1772.19																							715000	145000	860000	35808	0	35808
Gabon	03 March	2007	0.863924	479.267	0.90406	0.885194	1	24	31329.5	35	16	4478.56	35	11000	1772.19																							715000	145000	860000	35808	0	35808
Gabon	04 April	2007	0.863924	479.267	0.90406	0.885194	1	24	31329.5	35	16	4478.56	35	11000	1772.19																							715000	145000	860000	35808	0	35808
Gabon	05 May	2007	0.863924	479.267	0.90406	0.885194	1	24	31329.5	35	16	4478.56	35	11000	1772.19																							715000	145000	860000	35808	0	35808
Gabon	06 June	2007	0.863924	479.267	0.90406	0.885194	1	24	31329.5	35	16	4478.56	35	11000	1772.19																							715000	145000	860000	35808	0	35808
Gabon	07 July	2007	0.863924	479.267	0.90406	0.885194	1	24	31329.5	35	16	4478.56	35	11000	1772.19																							715000	145000	860000	35808	0	35808
Gabon	08 August	2007	0.863924	479.267	0.90406	0.885194	1	24	31329.5	35	16	4478.56	35	11000	1772.19																							715000	145000	860000	35808	0	35808
Gabon	09 September	2007	0.863924	479.267	0.90406	0.885194	1	24	31329.5	35	16	4478.56	35	11000	1772.19																							715000	145000	860000	35808	0	35808
Gabon	10 October	2007	0.863924	479.267	0.90406	0.885194	1	24	31329.5	35	16	4478.56	35	11000	1772.19																							715000	145000	860000	35808	0	35808
Gabon	11 November	2007	0.863924	479.267	0.90406	0.885194	1	24	31329.5	35	16	4478.56	35	11000	1772.19																							715000	145000	860000	35808	0	35808
Gabon	12 December	2007	0.863924	479.267	0.90406	0.885194	1	24	31329.5	35	16	4478.56	35	11000	1772.19																							715000	145000	860000	35808	0	35808
Gabon	01 January	2008	0.944328	447.805	0.924122	0.931794	1	24	31787.1	35	16	4606.19	35	11000	1817.76																							715000	145000	860000	36393.3	0	36393.3
Gabon	02 February	2008	0.944328	447.805	0.924122	0.931794	1	24	31787.1	35	16	4606.19	35	11000	1817.76																							715000	145000	860000	36393.3	0	36393.3
Gabon	03 March	2008	0.944328	447.805	0.924122	0.931794	1	24	31787.1	35	16	4606.19	35	11000	1817.76																							715000	145000	860000	36393.3	0	36393.3
Gabon	04 April	2008	0.944328	447.805	0.924122	0.931794	1	24	31787.1	35	16	4606.19	35	11000	1817.76																							715000	145000	860000	36393.3	0	36393.3
Gabon	05 May	2008	0.944328	447.805	0.924122	0.931794	1	24	31787.1	35	16	4606.19	35	11000	1817.76																							715000	145000	860000	36393.3	0	36393.3
Gabon	06 June	2008	0.944328	447.805	0.924122	0.931794	1	24	31787.1	35	16	4606.19	35	11000	1817.76																							715000	145000	860000	36393.3	0	36393.3
Gabon	07 July	2008	0.944328	447.805	0.924122	0.931794	1	24	31787.1	35	16	4606.19	35	11000	1817.76																							715000	145000	860000	36393.3	0	36393.3
Gabon	08 August	2008	0.944328	447.805	0.924122	0.931794	1	24	31787.1	35	16	4606.19	35	11000	1817.76																							715000	145000	860000	36393.3	0	36393.3
Gabon	09 September	2008	0.944328	447.805	0.924122	0.931794	1	24	31787.1	35	16	4606.19	35	11000	1817.76																							715000	145000	860000	36393.3	0	36393.3
Gabon	10 October	2008	0.944328	447.805	0.924122	0.931794	1	24	31787.1	35	16	4606.19	35	11000	1817.76																							715000	145000	860000	36393.3	0	36393.3
Gabon	11 November	2008	0.944328	447.805	0.924122	0.931794	1	24	31787.1	35	16	4606.19	35	11000	1817.76																							715000	145000	860000	36393.3	0	36393.3
Gabon	12 December	2008	0.944328	447.805	0.924122	0.931794	1	24	31787.1	35	16	4606.19	35	11000	1817.76																							715000	145000	860000	36393.3	0	36393.3
Gabon	01 January	2009	1.07281	472.186	0.956619	0.949364	1	24	32251.4	35	16	4737.46	35	11000	1863.32																							715000	145000	860000	36988.8	0	36988.8
Gabon	02 February	2009	1.07281	472.186	0.956619	0.949364	1	24	32251.4	35	16	4737.46	35	11000	1863.32																							715000	145000	860000	36988.8	0	36988.8
Gabon	03 March	2009	1.07281	472.186	0.956619	0.949364	1	24	32251.4	35	16	4737.46	35	11000	1863.32																							715000	145000	860000	36988.8	0	36988.8
Gabon	04 April	2009	1.07281	472.186	0.956619	0.949364	1	24	32251.4	35	16	4737.46	35	11000	1863.32																							715000	145000	860000	36988.8	0	36988.8
Gabon	05 May	2009	1.07281	472.186	0.956619	0.949364	1	24	32251.4	35	16	4737.46	35	11000	1863.32																							715000	145000	860000	36988.8	0	36988.8
Gabon	06 June	2009	1.07281	472.186	0.956619	0.949364	1	24	32251.4	35	16	4737.46	35	11000	1863.32																							715000	145000	860000	36988.8	0	36988.8
Gabon	07 July	2009	1.07281	472.186	0.956619	0.949364	1	24	32251.4	35	16	4737.46	35	11000	1863.32																							715000	145000	860000	36988.8	0	36988.8
Gabon	08 August	2009	1.07281	472.186	0.956619	0.949364	1	24	32251.4	35	16	4737.46	35	11000	1863.32																							715000	145000	860000	36988.8	0	36988.8
Gabon	09 September	2009	1.07281	472.186	0.956619	0.949364	1	24	32251.4	35	16	4737.46	35	11000	1863.32																							715000	145000	860000	36988.8	0	36988.8
Gabon	10 October	2009	1.07281	472.186	0.956619	0.949364	1	24	32251.4	35	16	4737.46	35	11000	1863.32																							715000	145000	860000	36988.8	0	36988.8
Gabon	11 November	2009	1.07281	472.186	0.956619	0.949364	1	24	32251.4	35	16	4737.46	35	11000	1863.32																							715000	145000	860000	36988.8	0	36988.8
Gabon	12 December	2009	1.07281	472.186	0.956619	0.949364	1	24	32251.4	35	16	4737.46	35	11000	1863.32																							715000	145000	860000	36988.8	0	36988.8
Gabon	01 January	2010	1.35173	495.277	0.958046	0.96324	1	24	32722.4	35	16	4872.47	35	11000	1908.88																							715000	145000	860000	37594.9	0	37594.9
Gabon	02 February	2010	1.35173	495.277	0.958046	0.96324	1	24	32722.4	35	16	4872.47	35	11000	1908.88																							715000	145000	860000	37594.9	0	37594.9
Gabon	03 March	2010	1.35173	495.277	0.958046	0.96324	1	24	32722.4	35	16	4872.47	35	11000	1908.88																							715000	145000	860000	37594.9	0	37594.9
Gabon	04 April	2010	1.35173	495.277	0.958046	0.96324	1	24	32722.4	35	16	4872.47	35	11000	1908.88																							715000	145000	860000	37594.9	0	37594.9
Gabon	05 May	2010	1.35173	495.277	0.958046	0.96324	1	24	32722.4	35	16	4872.47	35	11000	1908.88																							715000	145000	860000	37594.9	0	37594.9
Gabon	06 June	2010	1.35173	495.277	0.958046	0.96324	1	24	32722.4	35	16	4872.47	35	11000	1908.88																							715000	145000	860000	37594.9	0	37594.9
Gabon	07 July	2010	1.35173	495.277	0.958046	0.96324	1	24	32722.4	35	16	4872.47	35	11000	1908.88																							715000	145000	860000	37594.9	0	37594.9
Gabon	08 August	2010	1.35173	495.277	0.958046	0.96324	1	24	32722.4	35	16	4872.47	35	11000	1908.88																							715000	145000	860000	37594.9	0	37594.9
Gabon	09 September	2010	1.35173	495.277	0.958046	0.96324	1	24	32722.4	35	16	4872.47	35	11000	1908.88																							715000	145000	860000	37594.9	0	37594.9
Gabon	10 October	2010	1.35173	495.277	0.958046	0.96324	1	24	32722.4	35	16	4872.47	35	11000	1908.88																							715000	145000	860000	37594.9	0	37594.9
Gabon	11 November	2010	1.35173	495.277	0.958046	0.96324	1	24	32722.4	35	16	4872.47	35	11000	1908.88																							715000	145000	860000	37594.9	0	37594.9
Gabon	12 December	2010	1.35173	495.277	0.958046	0.96324	1	24	32722.4	35	16	4872.47	35	11000	1908.88																							715000	145000	860000	37594.9	0	37594.9
Gabon	01 January	2011	1.39219	471.866	0.97311	0.975467	1	24	33200.3	35	16	5011.33	35	11000	1954.44																							715000	145000	860000	38211.7	0	38211.7
Gabon	02 February	2011	1.39219	471.866	0.97311	0.975467	1	24	33200.3	35	16	5011.33	35	11000	1954.44																							715000	145000	860000	38211.7	0	38211.7
Gabon	03 March	2011	1.39219	471.866	0.97311	0.975467	1	24	33200.3	35	16	5011.33	35	11000	1954.44																							715000	145000	860000	38211.7	0	38211.7
Gabon	04 April	2011	1.39219	471.866	0.97311	0.975467	1	24	33200.3	35	16	5011.33	35	11000	1954.44																							715000	145000	860000	38211.7	0	38211.7
Gabon	05 May	2011	1.39219	471.866	0.97311	0.975467	1	24	33200.3	35	16	5011.33	35	11000	1954.44																							715000	145000	860000	38211.7	0	38211.7
Gabon	06 June	2011	1.39219	471.866	0.97311	0.975467	1	24	33200.3	35	16	5011.33	35	11000	1954.44																							715000	145000	860000	38211.7	0	38211.7
Gabon	07 July	2011	1.39219	471.866	0.97311	0.975467	1	24	33200.3	35	16	5011.33	35	11000	1954.44																							715000	145000	860000	38211.7	0	38211.7
Gabon	08 August	2011	1.39219	471.866	0.97311	0.975467	1	24	33200.3	35	16	5011.33	35	11000	1954.44																							715000	145000	860000	38211.7	0	38211.7
Gabon	09 September	2011	1.39219	471.866	0.97311	0.975467	1	24	33200.3	35	16	5011.33	35	11000	1954.44																							715000	145000	860000	38211.7	0	38211.7
Gabon	10 October	2011	1.39219	471.866	0.97311	0.975467	1	24	33200.3	35	16	5011.33	35	11000	1954.44																							715000	145000	860000	38211.7	0	38211.7
Gabon	11 November	2011	1.39219	471.866	0.97311	0.975467	1	24	33200.3	35	16	5011.33	35	11000	1954.44																							715000	145000	860000	38211.7	0	38211.7
Gambia	07 July	1987	1.13108	7.0744	0.516795	0.2249	1		48500	20		4100	20		2419	2325		80		9477.42	18070		56.7571	3996.47				10652				468.269			917.164			1100000	85000	1185000	52600	20395	72995
Gambia	08 August	1987	1.13108	7.0744	0.516795	0.2249	1		48500	20		4100	20		2419	2325		80		9477.42	18070		56.7571	3996.47				10652				468.269			917.164			1100000	85000	1185000	52600	20395	72995
Gambia	09 September	1987	1.13108	7.0744	0.516795	0.2249	1		48500	20		4100	20		2419	2325		80		9477.42	18070		56.7571	3996.47				10652				468.269			917.164			1100000	85000	1185000	52600	20395	72995
Gambia	10 October	1987	1.13108	7.0744	0.516795	0.2249	1		48500	20		4100	20		2419	2325		80		9477.42	18070		56.7571	3996.47				10652				468.269			917.164			1100000	85000	1185000	52600	20395	72995
Gambia	11 November	1987	1.13108	7.0744	0.516795	0.2249	1		48500	20		4100	20		2419	2325		80		9477.42	18070		56.7571	3996.47				10652				468.269			917.164			1100000	85000	1185000	52600	20395	72995
Gambia	12 December	1987	1.13108	7.0744	0.516795	0.2249	1		48500	20		4100	20		2419	2325		80		9477.42	18070		56.7571	3996.47				10652				468.269			917.164			1100000	85000	1185000	52600	20395	72995
Gambia	01 January	1988	0.945542	6.70842	0.533774	0.251192	1		48500	20		4100	20		3208.97	2325		80		8150.05	18070		56.7571	3425.29				8449.26				454.897			461.838			1100000	85000	1185000	52600	20395	72995
Gambia	02 February	1988	0.945542	6.70842	0.533774	0.251192	1		48500	20		4100	20		3208.97	2325		80		8150.05	18070		56.7571	3425.29				8449.26				454.897			461.838			1100000	85000	1185000	52600	20395	72995
Gambia	03 March	1988	0.945542	6.70842	0.533774	0.251192	1		48500	20		4100	20		3208.97	2325		80		8150.05	18070		56.7571	3425.29				8449.26				454.897			461.838			1100000	85000	1185000	52600	20395	72995
Gambia	04 April	1988	0.945542	6.70842	0.533774	0.251192	1		48500	20		4100	20		3208.97	2325		80		8150.05	18070		56.7571	3425.29				8449.26				454.897			461.838			1100000	85000	1185000	52600	20395	72995
Gambia	05 May	1988	0.945542	6.70842	0.533774	0.251192	1		48500	20		4100	20		3208.97	2325		80		8150.05	18070		56.7571	3425.29				8449.26				454.897			461.838			1100000	85000	1185000	52600	20395	72995
Gambia	06 June	1988	0.945542	6.70842	0.533774	0.251192	1		48500	20		4100	20		3208.97	2325		80		8150.05	18070		56.7571	3425.29				8449.26				454.897			461.838			1100000	85000	1185000	52600	20395	72995
Gambia	07 July	1988	0.945542	6.70842	0.533774	0.251192	1		48500	20		4100	20		3208.97	2325		80		8150.05	18070		56.7571	3425.29				8449.26				454.897			461.838			1100000	85000	1185000	52600	20395	72995
Gambia	08 August	1988	0.945542	6.70842	0.533774	0.251192	1		48500	20		4100	20		3208.97	2325		80		8150.05	18070		56.7571	3425.29				8449.26				454.897			461.838			1100000	85000	1185000	52600	20395	72995
Gambia	09 September	1988	0.945542	6.70842	0.533774	0.251192	1		48500	20		4100	20		3208.97	2325		80		8150.05	18070		56.7571	3425.29				8449.26				454.897			461.838			1100000	85000	1185000	52600	20395	72995
Gambia	10 October	1988	0.945542	6.70842	0.533774	0.251192	1		48500	20		4100	20		3208.97	2325		80		8150.05	18070		56.7571	3425.29				8449.26				454.897			461.838			1100000	85000	1185000	52600	20395	72995
Gambia	11 November	1988	0.945542	6.70842	0.533774	0.251192	1		48500	20		4100	20		3208.97	2325		80		8150.05	18070		56.7571	3425.29				8449.26				454.897			461.838			1100000	85000	1185000	52600	20395	72995
Gambia	12 December	1988	0.945542	6.70842	0.533774	0.251192	1		48500	20		4100	20		3208.97	2325		80		8150.05	18070		56.7571	3425.29				8449.26				454.897			461.838			1100000	85000	1185000	52600	20395	72995
Gambia	01 January	1989	0.895624	7.58358	0.553604	0.271978	1		48500	20		4100	20		2621.79	2325		80		7003.49	18070		56.7571	3313				7782.29				439.867			417.301			1100000	85000	1185000	52600	20395	72995
Gambia	02 February	1989	0.895624	7.58358	0.553604	0.271978	1		48500	20		4100	20		2621.79	2325		80		7003.49	18070		56.7571	3313				7782.29				439.867			417.301			1100000	85000	1185000	52600	20395	72995
Gambia	03 March	1989	0.895624	7.58358	0.553604	0.271978	1		48500	20		4100	20		2621.79	2325		80		7003.49	18070		56.7571	3313				7782.29				439.867			417.301			1100000	85000	1185000	52600	20395	72995
Gambia	04 April	1989	0.895624	7.58358	0.553604	0.271978	1		48500	20		4100	20		2621.79	2325		80		7003.49	18070		56.7571	3313				7782.29				439.867			417.301			1100000	85000	1185000	52600	20395	72995
Gambia	05 May	1989	0.895624	7.58358	0.553604	0.271978	1		48500	20		4100	20		2621.79	2325		80		7003.49	18070		56.7571	3313				7782.29				439.867			417.301			1100000	85000	1185000	52600	20395	72995
Gambia	06 June	1989	0.895624	7.58358	0.553604	0.271978	1		48500	20		4100	20		2621.79	2325		80		7003.49	18070		56.7571	3313				7782.29				439.867			417.301			1100000	85000	1185000	52600	20395	72995
Gambia	07 July	1989	0.895624	7.58358	0.553604	0.271978	1		48500	20		4100	20		2621.79	2325		80		7003.49	18070		56.7571	3313				7782.29				439.867			417.301			1100000	85000	1185000	52600	20395	72995
Gambia	08 August	1989	0.895624	7.58358	0.553604	0.271978	1		48500	20		4100	20		2621.79	2325		80		7003.49	18070		56.7571	3313				7782.29				439.867			417.301			1100000	85000	1185000	52600	20395	72995
Gambia	09 September	1989	0.895624	7.58358	0.553604	0.271978	1		48500	20		4100	20		2621.79	2325		80		7003.49	18070		56.7571	3313				7782.29				439.867			417.301			1100000	85000	1185000	52600	20395	72995
Gambia	10 October	1989	0.895624	7.58358	0.553604	0.271978	1		48500	20		4100	20		2621.79	2325		80		7003.49	18070		56.7571	3313				7782.29				439.867			417.301			1100000	85000	1185000	52600	20395	72995
Gambia	11 November	1989	0.895624	7.58358	0.553604	0.271978	1		48500	20		4100	20		2621.79	2325		80		7003.49	18070		56.7571	3313				7782.29				439.867			417.301			1100000	85000	1185000	52600	20395	72995
Gambia	12 December	1989	0.895624	7.58358	0.553604	0.271978	1		48500	20		4100	20		2621.79	2325		80		7003.49	18070		56.7571	3313				7782.29				439.867			417.301			1100000	85000	1185000	52600	20395	72995
Gambia	01 January	1990	0.924087	7.87899	0.579939	0.305071	1		48500	20		4100	20		3244.15	2325		80		8567.86	18070		56.7571	3789.54				9049.83				480.532			485.058			1100000	85000	1185000	52600	20395	72995
Gambia	02 February	1990	0.924087	7.87899	0.579939	0.305071	1		48500	20		4100	20		3244.15	2325		80		8567.86	18070		56.7571	3789.54				9049.83				480.532			485.058			1100000	85000	1185000	52600	20395	72995
Gambia	03 March	1990	0.924087	7.87899	0.579939	0.305071	1		48500	20		4100	20		3244.15	2325		80		8567.86	18070		56.7571	3789.54				9049.83				480.532			485.058			1100000	85000	1185000	52600	20395	72995
Gambia	04 April	1990	0.924087	7.87899	0.579939	0.305071	1		48500	20		4100	20		3244.15	2325		80		8567.86	18070		56.7571	3789.54				9049.83				480.532			485.058			1100000	85000	1185000	52600	20395	72995
Gambia	05 May	1990	0.924087	7.87899	0.579939	0.305071	1		48500	20		4100	20		3244.15	2325		80		8567.86	18070		56.7571	3789.54				9049.83				480.532			485.058			1100000	85000	1185000	52600	20395	72995
Gambia	06 June	1990	0.924087	7.87899	0.579939	0.305071	1		48500	20		4100	20		3244.15	2325		80		8567.86	18070		56.7571	3789.54				9049.83				480.532			485.058			1100000	85000	1185000	52600	20395	72995
Gambia	07 July	1990	0.924087	7.87899	0.579939	0.305071	1	40	40808.3	20	25	4340.06	20		3244.15	4400		96		8567.86	12870		61.5944	3789.54				9049.83				480.532			485.058			1290000	81666.7	1.37167e+06	45148.4	17270	62418.4
Gambia	08 August	1990	0.924087	7.87899	0.579939	0.305071	1	40	40808.3	20	25	4340.06	20		3244.15	4400		96		8567.86	12870		61.5944	3789.54				9049.83				480.532			485.058			1290000	81666.7	1.37167e+06	45148.4	17270	62418.4
Gambia	09 September	1990	0.924087	7.87899	0.579939	0.305071	1	40	40808.3	20	25	4340.06	20		3244.15	4400		96		8567.86	12870		61.5944	3789.54				9049.83				480.532			485.058			1290000	81666.7	1.37167e+06	45148.4	17270	62418.4
Gambia	10 October	1990	0.924087	7.87899	0.579939	0.305071	1	40	40808.3	20	25	4340.06	20		3244.15	4400		96		8567.86	12870		61.5944	3789.54				9049.83				480.532			485.058			1290000	81666.7	1.37167e+06	45148.4	17270	62418.4
Gambia	11 November	1990	0.924087	7.87899	0.579939	0.305071	1	40	40808.3	20	25	4340.06	20		3244.15	4400		96		8567.86	12870		61.5944	3789.54				9049.83				480.532			485.058			1290000	81666.7	1.37167e+06	45148.4	17270	62418.4
Gambia	12 December	1990	0.924087	7.87899	0.579939	0.305071	1	40	40808.3	20	25	4340.06	20		3244.15	4400		96		8567.86	12870		61.5944	3789.54				9049.83				480.532			485.058			1290000	81666.7	1.37167e+06	45148.4	17270	62418.4
Gambia	01 January	1991	1.06639	8.73314	0.611344	0.331437	1	40	41404.3	20	25	4463.74	20		2220.52	4400		96		7197.43	12870		61.5944	3746.99				9203.93				717.269			574.295			1290000	81666.7	1.37167e+06	45868.1	17270	63138.1
Gambia	02 February	1991	1.06639	8.73314	0.611344	0.331437	1	40	41404.3	20	25	4463.74	20		2220.52	4400		96		7197.43	12870		61.5944	3746.99				9203.93				717.269			574.295			1290000	81666.7	1.37167e+06	45868.1	17270	63138.1
Gambia	03 March	1991	1.06639	8.73314	0.611344	0.331437	1	40	41404.3	20	25	4463.74	20		2220.52	4400		96		7197.43	12870		61.5944	3746.99				9203.93				717.269			574.295			1290000	81666.7	1.37167e+06	45868.1	17270	63138.1
Gambia	04 April	1991	1.06639	8.73314	0.611344	0.331437	1	40	41404.3	20	25	4463.74	20		2220.52	4400		96		7197.43	12870		61.5944	3746.99				9203.93				717.269			574.295			1290000	81666.7	1.37167e+06	45868.1	17270	63138.1
Gambia	05 May	1991	1.06639	8.73314	0.611344	0.331437	1	40	41404.3	20	25	4463.74	20		2220.52	4400		96		7197.43	12870		61.5944	3746.99				9203.93				717.269			574.295			1290000	81666.7	1.37167e+06	45868.1	17270	63138.1
Gambia	06 June	1991	1.06639	8.73314	0.611344	0.331437	1	40	41404.3	20	25	4463.74	20		2220.52	4400		96		7197.43	12870		61.5944	3746.99				9203.93				717.269			574.295			1290000	81666.7	1.37167e+06	45868.1	17270	63138.1
Gambia	07 July	1991	1.06639	8.73314	0.611344	0.331437	1	40	41404.3	20	25	4463.74	20		2220.52	4400		96		7197.43	12870		61.5944	3746.99				9203.93				717.269			574.295			1290000	81666.7	1.37167e+06	45868.1	17270	63138.1
Gambia	08 August	1991	1.06639	8.73314	0.611344	0.331437	1	40	41404.3	20	25	4463.74	20		2220.52	4400		96		7197.43	12870		61.5944	3746.99				9203.93				717.269			574.295			1290000	81666.7	1.37167e+06	45868.1	17270	63138.1
Gambia	09 September	1991	1.06639	8.73314	0.611344	0.331437	1	40	41404.3	20	25	4463.74	20		2220.52	4400		96		7197.43	12870		61.5944	3746.99				9203.93				717.269			574.295			1290000	81666.7	1.37167e+06	45868.1	17270	63138.1
Gambia	10 October	1991	1.06639	8.73314	0.611344	0.331437	1	40	41404.3	20	25	4463.74	20		2220.52	4400		96		7197.43	12870		61.5944	3746.99				9203.93				717.269			574.295			1290000	81666.7	1.37167e+06	45868.1	17270	63138.1
Gambia	11 November	1991	1.06639	8.73314	0.611344	0.331437	1	40	41404.3	20	25	4463.74	20		2220.52	4400		96		7197.43	12870		61.5944	3746.99				9203.93				717.269			574.295			1290000	81666.7	1.37167e+06	45868.1	17270	63138.1
Gambia	12 December	1991	1.06639	8.73314	0.611344	0.331437	1	40	41404.3	20	25	4463.74	20		2220.52	4400		96		7197.43	12870		61.5944	3746.99				9203.93				717.269			574.295			1290000	81666.7	1.37167e+06	45868.1	17270	63138.1
Gambia	01 January	1992	1.11478	8.89571	0.641346	0.362879	1	40	42009.1	20	25	4590.95	20		3302.47	4400		96		16437.6	12870		61.5944	4842.49				10109.1				2578.45			3904.31			1290000	81666.7	1.37167e+06	46600	17270	63870
Gambia	02 February	1992	1.11478	8.89571	0.641346	0.362879	1	40	42009.1	20	25	4590.95	20		3302.47	4400		96		16437.6	12870		61.5944	4842.49				10109.1				2578.45			3904.31			1290000	81666.7	1.37167e+06	46600	17270	63870
Gambia	03 March	1992	1.11478	8.89571	0.641346	0.362879	1	40	42009.1	20	25	4590.95	20		3302.47	4400		96		16437.6	12870		61.5944	4842.49				10109.1				2578.45			3904.31			1290000	81666.7	1.37167e+06	46600	17270	63870
Gambia	04 April	1992	1.11478	8.89571	0.641346	0.362879	1	40	42009.1	20	25	4590.95	20		3302.47	4400		96		16437.6	12870		61.5944	4842.49				10109.1				2578.45			3904.31			1290000	81666.7	1.37167e+06	46600	17270	63870
Gambia	05 May	1992	1.11478	8.89571	0.641346	0.362879	1	40	42009.1	20	25	4590.95	20		3302.47	4400		96		16437.6	12870		61.5944	4842.49				10109.1				2578.45			3904.31			1290000	81666.7	1.37167e+06	46600	17270	63870
Gambia	06 June	1992	1.11478	8.89571	0.641346	0.362879	1	40	42009.1	20	25	4590.95	20		3302.47	4400		96		16437.6	12870		61.5944	4842.49				10109.1				2578.45			3904.31			1290000	81666.7	1.37167e+06	46600	17270	63870
Gambia	07 July	1992	1.11478	8.89571	0.641346	0.362879	1	40	42009.1	20	25	4590.95	20		3302.47	4400		96		16437.6	12870		61.5944	4842.49				10109.1				2578.45			3904.31			1290000	81666.7	1.37167e+06	46600	17270	63870
Gambia	08 August	1992	1.11478	8.89571	0.641346	0.362879	1	40	42009.1	20	25	4590.95	20		3302.47	4400		96		16437.6	12870		61.5944	4842.49				10109.1				2578.45			3904.31			1290000	81666.7	1.37167e+06	46600	17270	63870
Gambia	09 September	1992	1.11478	8.89571	0.641346	0.362879	1	40	42009.1	20	25	4590.95	20		3302.47	4400		96		16437.6	12870		61.5944	4842.49				10109.1				2578.45			3904.31			1290000	81666.7	1.37167e+06	46600	17270	63870
Gambia	10 October	1992	1.11478	8.89571	0.641346	0.362879	1	40	42009.1	20	25	4590.95	20		3302.47	4400		96		16437.6	12870		61.5944	4842.49				10109.1				2578.45			3904.31			1290000	81666.7	1.37167e+06	46600	17270	63870
Gambia	11 November	1992	1.11478	8.89571	0.641346	0.362879	1	40	42009.1	20	25	4590.95	20		3302.47	4400		96		16437.6	12870		61.5944	4842.49				10109.1				2578.45			3904.31			1290000	81666.7	1.37167e+06	46600	17270	63870
Gambia	12 December	1992	1.11478	8.89571	0.641346	0.362879	1	40	42009.1	20	25	4590.95	20		3302.47	4400		96		16437.6	12870		61.5944	4842.49				10109.1				2578.45			3904.31			1290000	81666.7	1.37167e+06	46600	17270	63870
Gambia	01 January	1993	1.13177	9.11442	0.664897	0.386334	1	40	42622.6	20	25	4721.79	20		2690.97	4400		96		11661.9	12870		61.5944	3890.21				7229.17				1555.38			5632.75			1290000	81666.7	1.37167e+06	47344.4	17270	64614.4
Gambia	02 February	1993	1.13177	9.11442	0.664897	0.386334	1	40	42622.6	20	25	4721.79	20		2690.97	4400		96		11661.9	12870		61.5944	3890.21				7229.17				1555.38			5632.75			1290000	81666.7	1.37167e+06	47344.4	17270	64614.4
Gambia	03 March	1993	1.13177	9.11442	0.664897	0.386334	1	40	42622.6	20	25	4721.79	20		2690.97	4400		96		11661.9	12870		61.5944	3890.21				7229.17				1555.38			5632.75			1290000	81666.7	1.37167e+06	47344.4	17270	64614.4
Gambia	04 April	1993	1.13177	9.11442	0.664897	0.386334	1	40	42622.6	20	25	4721.79	20		2690.97	4400		96		11661.9	12870		61.5944	3890.21				7229.17				1555.38			5632.75			1290000	81666.7	1.37167e+06	47344.4	17270	64614.4
Gambia	05 May	1993	1.13177	9.11442	0.664897	0.386334	1	40	42622.6	20	25	4721.79	20		2690.97	4400		96		11661.9	12870		61.5944	3890.21				7229.17				1555.38			5632.75			1290000	81666.7	1.37167e+06	47344.4	17270	64614.4
Gambia	06 June	1993	1.13177	9.11442	0.664897	0.386334	1	40	42622.6	20	25	4721.79	20		2690.97	4400		96		11661.9	12870		61.5944	3890.21				7229.17				1555.38			5632.75			1290000	81666.7	1.37167e+06	47344.4	17270	64614.4
Gambia	07 July	1993	1.13177	9.11442	0.664897	0.386334	1	23	24508	20	7	1322.1	20		2690.97	2000		96		11661.9	1160		67.7586	3890.21				7229.17				1555.38			5632.75			366667	100000	466667	25830.1	3160	28990.1
Gambia	08 August	1993	1.13177	9.11442	0.664897	0.386334	1	23	24508	20	7	1322.1	20		2690.97	2000		96		11661.9	1160		67.7586	3890.21				7229.17				1555.38			5632.75			366667	100000	466667	25830.1	3160	28990.1
Gambia	09 September	1993	1.13177	9.11442	0.664897	0.386334	1	23	24508	20	7	1322.1	20		2690.97	2000		96		11661.9	1160		67.7586	3890.21				7229.17				1555.38			5632.75			366667	100000	466667	25830.1	3160	28990.1
Gambia	10 October	1993	1.13177	9.11442	0.664897	0.386334	1	23	24508	20	7	1322.1	20		2690.97	2000		96		11661.9	1160		67.7586	3890.21				7229.17				1555.38			5632.75			366667	100000	466667	25830.1	3160	28990.1
Gambia	11 November	1993	1.13177	9.11442	0.664897	0.386334	1	23	24508	20	7	1322.1	20		2690.97	2000		96		11661.9	1160		67.7586	3890.21				7229.17				1555.38			5632.75			366667	100000	466667	25830.1	3160	28990.1
Gambia	12 December	1993	1.13177	9.11442	0.664897	0.386334	1	23	24508	20	7	1322.1	20		2690.97	2000		96		11661.9	1160		67.7586	3890.21				7229.17				1555.38			5632.75			366667	100000	466667	25830.1	3160	28990.1
Gambia	01 January	1994	1.29035	9.58177	0.686097	0.392941	1	23	24866	20	7	1359.78	20		3428.98	2000		96		12846.1	1160		67.7586	4318.84				7990.93				1902.09			3751.61			366667	100000	466667	26225.8	3160	29385.8
Gambia	02 February	1994	1.29035	9.58177	0.686097	0.392941	1	23	24866	20	7	1359.78	20		3428.98	2000		96		12846.1	1160		67.7586	4318.84				7990.93				1902.09			3751.61			366667	100000	466667	26225.8	3160	29385.8
Gambia	03 March	1994	1.29035	9.58177	0.686097	0.392941	1	23	24866	20	7	1359.78	20		3428.98	2000		96		12846.1	1160		67.7586	4318.84				7990.93				1902.09			3751.61			366667	100000	466667	26225.8	3160	29385.8
Gambia	04 April	1994	1.29035	9.58177	0.686097	0.392941	1	23	24866	20	7	1359.78	20		3428.98	2000		96		12846.1	1160		67.7586	4318.84				7990.93				1902.09			3751.61			366667	100000	466667	26225.8	3160	29385.8
Gambia	05 May	1994	1.29035	9.58177	0.686097	0.392941	1	23	24866	20	7	1359.78	20		3428.98	2000		96		12846.1	1160		67.7586	4318.84				7990.93				1902.09			3751.61			366667	100000	466667	26225.8	3160	29385.8
Gambia	06 June	1994	1.29035	9.58177	0.686097	0.392941	1	23	24866	20	7	1359.78	20		3428.98	2000		96		12846.1	1160		67.7586	4318.84				7990.93				1902.09			3751.61			366667	100000	466667	26225.8	3160	29385.8
Gambia	07 July	1994	1.29035	9.58177	0.686097	0.392941	1	23	24866	20	7	1359.78	20		3428.98	2000		96		12846.1	1160		67.7586	4318.84				7990.93				1902.09			3751.61			366667	100000	466667	26225.8	3160	29385.8
Gambia	08 August	1994	1.29035	9.58177	0.686097	0.392941	1	23	24866	20	7	1359.78	20		3428.98	2000		96		12846.1	1160		67.7586	4318.84				7990.93				1902.09			3751.61			366667	100000	466667	26225.8	3160	29385.8
Gambia	09 September	1994	1.29035	9.58177	0.686097	0.392941	1	23	24866	20	7	1359.78	20		3428.98	2000		96		12846.1	1160		67.7586	4318.84				7990.93				1902.09			3751.61			366667	100000	466667	26225.8	3160	29385.8
Gambia	10 October	1994	1.29035	9.58177	0.686097	0.392941	1	23	24866	20	7	1359.78	20		3428.98	2000		96		12846.1	1160		67.7586	4318.84				7990.93				1902.09			3751.61			366667	100000	466667	26225.8	3160	29385.8
Gambia	11 November	1994	1.29035	9.58177	0.686097	0.392941	1	23	24866	20	7	1359.78	20		3428.98	2000		96		12846.1	1160		67.7586	4318.84				7990.93				1902.09			3751.61			366667	100000	466667	26225.8	3160	29385.8
Gambia	12 December	1994	1.29035	9.58177	0.686097	0.392941	1	23	24866	20	7	1359.78	20		3428.98	2000		96		12846.1	1160		67.7586	4318.84				7990.93				1902.09			3751.61			366667	100000	466667	26225.8	3160	29385.8
Gambia	01 January	1995	1.33248	9.54426	0.704571	0.420373	1	23	25229.2	20	7	1398.53	20		4627.42	2000		96		14479.2	1160		67.7586	4798.33				9310.65				4888.67			4123.51			366667	100000	466667	26627.7	3160	29787.7
Gambia	02 February	1995	1.33248	9.54426	0.704571	0.420373	1	23	25229.2	20	7	1398.53	20		4627.42	2000		96		14479.2	1160		67.7586	4798.33				9310.65				4888.67			4123.51			366667	100000	466667	26627.7	3160	29787.7
Gambia	03 March	1995	1.33248	9.54426	0.704571	0.420373	1	23	25229.2	20	7	1398.53	20		4627.42	2000		96		14479.2	1160		67.7586	4798.33				9310.65				4888.67			4123.51			366667	100000	466667	26627.7	3160	29787.7
Gambia	04 April	1995	1.33248	9.54426	0.704571	0.420373	1	23	25229.2	20	7	1398.53	20		4627.42	2000		96		14479.2	1160		67.7586	4798.33				9310.65				4888.67			4123.51			366667	100000	466667	26627.7	3160	29787.7
Gambia	05 May	1995	1.33248	9.54426	0.704571	0.420373	1	23	25229.2	20	7	1398.53	20		4627.42	2000		96		14479.2	1160		67.7586	4798.33				9310.65				4888.67			4123.51			366667	100000	466667	26627.7	3160	29787.7
Gambia	06 June	1995	1.33248	9.54426	0.704571	0.420373	1	23	25229.2	20	7	1398.53	20		4627.42	2000		96		14479.2	1160		67.7586	4798.33				9310.65				4888.67			4123.51			366667	100000	466667	26627.7	3160	29787.7
Gambia	07 July	1995	1.33248	9.54426	0.704571	0.420373	1	23	25229.2	20	7	1398.53	20		4627.42	2000		96		14479.2	1160		67.7586	4798.33				9310.65				4888.67			4123.51			366667	100000	466667	26627.7	3160	29787.7
Gambia	08 August	1995	1.33248	9.54426	0.704571	0.420373	1	23	25229.2	20	7	1398.53	20		4627.42	2000		96		14479.2	1160		67.7586	4798.33				9310.65				4888.67			4123.51			366667	100000	466667	26627.7	3160	29787.7
Gambia	09 September	1995	1.33248	9.54426	0.704571	0.420373	1	23	25229.2	20	7	1398.53	20		4627.42	2000		96		14479.2	1160		67.7586	4798.33				9310.65				4888.67			4123.51			366667	100000	466667	26627.7	3160	29787.7
Gambia	10 October	1995	1.33248	9.54426	0.704571	0.420373	1	23	25229.2	20	7	1398.53	20		4627.42	2000		96		14479.2	1160		67.7586	4798.33				9310.65				4888.67			4123.51			366667	100000	466667	26627.7	3160	29787.7
Gambia	11 November	1995	1.33248	9.54426	0.704571	0.420373	1	23	25229.2	20	7	1398.53	20		4627.42	2000		96		14479.2	1160		67.7586	4798.33				9310.65				4888.67			4123.51			366667	100000	466667	26627.7	3160	29787.7
Gambia	12 December	1995	1.33248	9.54426	0.704571	0.420373	1	23	25229.2	20	7	1398.53	20		4627.42	2000		96		14479.2	1160		67.7586	4798.33				9310.65				4888.67			4123.51			366667	100000	466667	26627.7	3160	29787.7
Gambia	01 January	1996	1.20158	9.79717	0.723416	0.424995	1	23	25597.6	20	7	1438.39	20		5463.34	2000		96		12449.1	1160		67.7586	4102.44				9979.03				1097.09			2777.5			366667	100000	466667	27036	3160	30196
Gambia	02 February	1996	1.20158	9.79717	0.723416	0.424995	1	23	25597.6	20	7	1438.39	20		5463.34	2000		96		12449.1	1160		67.7586	4102.44				9979.03				1097.09			2777.5			366667	100000	466667	27036	3160	30196
Gambia	03 March	1996	1.20158	9.79717	0.723416	0.424995	1	23	25597.6	20	7	1438.39	20		5463.34	2000		96		12449.1	1160		67.7586	4102.44				9979.03				1097.09			2777.5			366667	100000	466667	27036	3160	30196
Gambia	04 April	1996	1.20158	9.79717	0.723416	0.424995	1	23	25597.6	20	7	1438.39	20		5463.34	2000		96		12449.1	1160		67.7586	4102.44				9979.03				1097.09			2777.5			366667	100000	466667	27036	3160	30196
Gambia	05 May	1996	1.20158	9.79717	0.723416	0.424995	1	23	25597.6	20	7	1438.39	20		5463.34	2000		96		12449.1	1160		67.7586	4102.44				9979.03				1097.09			2777.5			366667	100000	466667	27036	3160	30196
Gambia	06 June	1996	1.20158	9.79717	0.723416	0.424995	1	23	25597.6	20	7	1438.39	20		5463.34	2000		96		12449.1	1160		67.7586	4102.44				9979.03				1097.09			2777.5			366667	100000	466667	27036	3160	30196
Guinea	02 February	1983	1.37062	23.0952	0.419995	0.00357232	1	25	23043.5	20	25	3565.09	20		2410.16					9311.1	3000		100	3513.72				8267.18				1001.16			679.735			700000	176667	876667	26608.5	3000	29608.5
Guinea	03 March	1983	1.37062	23.0952	0.419995	0.00357232	1	25	23043.5	20	25	3565.09	20		2410.16					9311.1	3000		100	3513.72				8267.18				1001.16			679.735			700000	176667	876667	26608.5	3000	29608.5
Guinea	04 April	1983	1.37062	23.0952	0.419995	0.00357232	1	25	23043.5	20	25	3565.09	20		2410.16					9311.1	3000		100	3513.72				8267.18				1001.16			679.735			700000	176667	876667	26608.5	3000	29608.5
Guinea	05 May	1983	1.37062	23.0952	0.419995	0.00357232	1	25	23043.5	20	25	3565.09	20		2410.16					9311.1	3000		100	3513.72				8267.18				1001.16			679.735			700000	176667	876667	26608.5	3000	29608.5
Guinea	06 June	1983	1.37062	23.0952	0.419995	0.00357232	1	25	23043.5	20	25	3565.09	20		2410.16					9311.1	3000		100	3513.72				8267.18				1001.16			679.735			700000	176667	876667	26608.5	3000	29608.5
Guinea	07 July	1983	1.37062	23.0952	0.419995	0.00357232	1	25	23043.5	20	25	3565.09	20		2410.16					9311.1	3000		100	3513.72				8267.18				1001.16			679.735			700000	176667	876667	26608.5	3000	29608.5
Guinea	08 August	1983	1.37062	23.0952	0.419995	0.00357232	1	25	23043.5	20	25	3565.09	20		2410.16					9311.1	3000		100	3513.72				8267.18				1001.16			679.735			700000	176667	876667	26608.5	3000	29608.5
Guinea	09 September	1983	1.37062	23.0952	0.419995	0.00357232	1	25	23043.5	20	25	3565.09	20		2410.16					9311.1	3000		100	3513.72				8267.18				1001.16			679.735			700000	176667	876667	26608.5	3000	29608.5
Guinea	10 October	1983	1.37062	23.0952	0.419995	0.00357232	1	25	23043.5	20	25	3565.09	20		2410.16					9311.1	3000		100	3513.72				8267.18				1001.16			679.735			700000	176667	876667	26608.5	3000	29608.5
Guinea	11 November	1983	1.37062	23.0952	0.419995	0.00357232	1	25	23043.5	20	25	3565.09	20		2410.16					9311.1	3000		100	3513.72				8267.18				1001.16			679.735			700000	176667	876667	26608.5	3000	29608.5
Guinea	12 December	1983	1.37062	23.0952	0.419995	0.00357232	1	25	23043.5	20	25	3565.09	20		2410.16					9311.1	3000		100	3513.72				8267.18				1001.16			679.735			700000	176667	876667	26608.5	3000	29608.5
Guinea	01 January	1984	1.25586	24.0899	0.445542	0.00433787	1	25	23380	20	25	3666.69	20		2355.96					7336.48	3000		100	3219.86				7152.98				552.862			462.946			700000	176667	876667	27046.7	3000	30046.7
Guinea	02 February	1984	1.25586	24.0899	0.445542	0.00433787	1	25	23380	20	25	3666.69	20		2355.96					7336.48	3000		100	3219.86				7152.98				552.862			462.946			700000	176667	876667	27046.7	3000	30046.7
Guinea	03 March	1984	1.25586	24.0899	0.445542	0.00433787	1	25	23380	20	25	3666.69	20		2355.96					7336.48	3000		100	3219.86				7152.98				552.862			462.946			700000	176667	876667	27046.7	3000	30046.7
Guinea	04 April	1984	1.25586	24.0899	0.445542	0.00433787	1	25	23380	20	25	3666.69	20		2355.96					7336.48	3000		100	3219.86				7152.98				552.862			462.946			700000	176667	876667	27046.7	3000	30046.7
Guinea	05 May	1984	1.25586	24.0899	0.445542	0.00433787	1	25	23380	20	25	3666.69	20		2355.96					7336.48	3000		100	3219.86				7152.98				552.862			462.946			700000	176667	876667	27046.7	3000	30046.7
Guinea	06 June	1984	1.25586	24.0899	0.445542	0.00433787	1	25	23380	20	25	3666.69	20		2355.96					7336.48	3000		100	3219.86				7152.98				552.862			462.946			700000	176667	876667	27046.7	3000	30046.7
Guinea	07 July	1984	1.25586	24.0899	0.445542	0.00433787	1	25	23380	20	25	3666.69	20		2355.96					7336.48	3000		100	3219.86				7152.98				552.862			462.946			700000	176667	876667	27046.7	3000	30046.7
Guinea	08 August	1984	1.25586	24.0899	0.445542	0.00433787	1	25	23380	20	25	3666.69	20		2355.96					7336.48	3000		100	3219.86				7152.98				552.862			462.946			700000	176667	876667	27046.7	3000	30046.7
Guinea	09 September	1984	1.25586	24.0899	0.445542	0.00433787	1	25	23380	20	25	3666.69	20		2355.96					7336.48	3000		100	3219.86				7152.98				552.862			462.946			700000	176667	876667	27046.7	3000	30046.7
Guinea	10 October	1984	1.25586	24.0899	0.445542	0.00433787	1	25	23380	20	25	3666.69	20		2355.96					7336.48	3000		100	3219.86				7152.98				552.862			462.946			700000	176667	876667	27046.7	3000	30046.7
Guinea	11 November	1984	1.25586	24.0899	0.445542	0.00433787	1	25	23380	20	25	3666.69	20		2355.96					7336.48	3000		100	3219.86				7152.98				552.862			462.946			700000	176667	876667	27046.7	3000	30046.7
Guinea	12 December	1984	1.25586	24.0899	0.445542	0.00433787	1	25	23380	20	25	3666.69	20		2355.96					7336.48	3000		100	3219.86				7152.98				552.862			462.946			700000	176667	876667	27046.7	3000	30046.7
Guinea	01 January	1985	1.24498	24.3331	0.475113	0.00526746	1	25	23721.5	20	25	3771.18	20		2319.79					7026.05	3000		100	3237.86				7422.33				606.705			506.815			700000	176667	876667	27492.7	3000	30492.7
Guinea	02 February	1985	1.24498	24.3331	0.475113	0.00526746	1	25	23721.5	20	25	3771.18	20		2319.79					7026.05	3000		100	3237.86				7422.33				606.705			506.815			700000	176667	876667	27492.7	3000	30492.7
Guinea	03 March	1985	1.24498	24.3331	0.475113	0.00526746	1	25	23721.5	20	25	3771.18	20		2319.79					7026.05	3000		100	3237.86				7422.33				606.705			506.815			700000	176667	876667	27492.7	3000	30492.7
Guinea	04 April	1985	1.24498	24.3331	0.475113	0.00526746	1	25	23721.5	20	25	3771.18	20		2319.79					7026.05	3000		100	3237.86				7422.33				606.705			506.815			700000	176667	876667	27492.7	3000	30492.7
Guinea	05 May	1985	1.24498	24.3331	0.475113	0.00526746	1	25	23721.5	20	25	3771.18	20		2319.79					7026.05	3000		100	3237.86				7422.33				606.705			506.815			700000	176667	876667	27492.7	3000	30492.7
Guinea	06 June	1985	1.24498	24.3331	0.475113	0.00526746	1	25	23721.5	20	25	3771.18	20		2319.79					7026.05	3000		100	3237.86				7422.33				606.705			506.815			700000	176667	876667	27492.7	3000	30492.7
Guinea	07 July	1985	1.24498	24.3331	0.475113	0.00526746	1	25	23721.5	20	25	3771.18	20		2319.79					7026.05	3000		100	3237.86				7422.33				606.705			506.815			700000	176667	876667	27492.7	3000	30492.7
Guinea	08 August	1985	1.24498	24.3331	0.475113	0.00526746	1	25	23721.5	20	25	3771.18	20		2319.79					7026.05	3000		100	3237.86				7422.33				606.705			506.815			700000	176667	876667	27492.7	3000	30492.7
Guinea	09 September	1985	1.24498	24.3331	0.475113	0.00526746	1	25	23721.5	20	25	3771.18	20		2319.79					7026.05	3000		100	3237.86				7422.33				606.705			506.815			700000	176667	876667	27492.7	3000	30492.7
Guinea	10 October	1985	1.24498	24.3331	0.475113	0.00526746	1	25	23721.5	20	25	3771.18	20		2319.79					7026.05	3000		100	3237.86				7422.33				606.705			506.815			700000	176667	876667	27492.7	3000	30492.7
Guinea	11 November	1985	1.24498	24.3331	0.475113	0.00526746	1	25	23721.5	20	25	3771.18	20		2319.79					7026.05	3000		100	3237.86				7422.33				606.705			506.815			700000	176667	876667	27492.7	3000	30492.7
Guinea	12 December	1985	1.24498	24.3331	0.475113	0.00526746	1	25	23721.5	20	25	3771.18	20		2319.79					7026.05	3000		100	3237.86				7422.33				606.705			506.815			700000	176667	876667	27492.7	3000	30492.7
Guinea	01 January	1986	1.24306	333.452	0.502159	0.00639627	1	25	24068	20	25	3878.65	20		2533.31					8366.29	3000		100	3997.06				9761.36				587.084			656.857			700000	176667	876667	27946.6	3000	30946.6
Guinea	02 February	1986	1.24306	333.452	0.502159	0.00639627	1	25	24068	20	25	3878.65	20		2533.31					8366.29	3000		100	3997.06				9761.36				587.084			656.857			700000	176667	876667	27946.6	3000	30946.6
Guinea	03 March	1986	1.24306	333.452	0.502159	0.00639627	1	25	24068	20	25	3878.65	20		2533.31					8366.29	3000		100	3997.06				9761.36				587.084			656.857			700000	176667	876667	27946.6	3000	30946.6
Guinea	04 April	1986	1.24306	333.452	0.502159	0.00639627	1	25	24068	20	25	3878.65	20		2533.31					8366.29	3000		100	3997.06				9761.36				587.084			656.857			700000	176667	876667	27946.6	3000	30946.6
Guinea	05 May	1986	1.24306	333.452	0.502159	0.00639627	1	25	24068	20	25	3878.65	20		2533.31					8366.29	3000		100	3997.06				9761.36				587.084			656.857			700000	176667	876667	27946.6	3000	30946.6
Guinea	06 June	1986	1.24306	333.452	0.502159	0.00639627	1	25	24068	20	25	3878.65	20		2533.31					8366.29	3000		100	3997.06				9761.36				587.084			656.857			700000	176667	876667	27946.6	3000	30946.6
Guinea	07 July	1986	1.24306	333.452	0.502159	0.00639627	1	25	24068	20	25	3878.65	20		2533.31					8366.29	3000		100	3997.06				9761.36				587.084			656.857			700000	176667	876667	27946.6	3000	30946.6
Guinea	08 August	1986	1.24306	333.452	0.502159	0.00639627	1	45	43322.3	20	31	4809.53	20		2533.31					8366.29	12000		124.333	3997.06				9761.36				587.084			656.857			2.86667e+06	318333	3185000	48131.9	12000	60131.9
Guinea	09 September	1986	1.24306	333.452	0.502159	0.00639627	1	45	43322.3	20	31	4809.53	20		2533.31					8366.29	12000		124.333	3997.06				9761.36				587.084			656.857			2.86667e+06	318333	3185000	48131.9	12000	60131.9
Guinea	10 October	1986	1.24306	333.452	0.502159	0.00639627	1	45	43322.3	20	31	4809.53	20		2533.31					8366.29	12000		124.333	3997.06				9761.36				587.084			656.857			2.86667e+06	318333	3185000	48131.9	12000	60131.9
Guinea	11 November	1986	1.24306	333.452	0.502159	0.00639627	1	45	43322.3	20	31	4809.53	20		2533.31					8366.29	12000		124.333	3997.06				9761.36				587.084			656.857			2.86667e+06	318333	3185000	48131.9	12000	60131.9
Guinea	12 December	1986	1.24306	333.452	0.502159	0.00639627	1	45	43322.3	20	31	4809.53	20		2533.31					8366.29	12000		124.333	3997.06				9761.36				587.084			656.857			2.86667e+06	318333	3185000	48131.9	12000	60131.9
Guinea	01 January	1987	1.13108	428.402	0.516795	0.00776698	1	45	43955.1	20	31	4946.59	20		2419					9477.42	12000		124.333	3996.47				10652				468.269			917.164			2.86667e+06	318333	3185000	48901.7	12000	60901.7
Guinea	02 February	1987	1.13108	428.402	0.516795	0.00776698	1	45	43955.1	20	31	4946.59	20		2419					9477.42	12000		124.333	3996.47				10652				468.269			917.164			2.86667e+06	318333	3185000	48901.7	12000	60901.7
Guinea	03 March	1987	1.13108	428.402	0.516795	0.00776698	1	45	43955.1	20	31	4946.59	20		2419					9477.42	12000		124.333	3996.47				10652				468.269			917.164			2.86667e+06	318333	3185000	48901.7	12000	60901.7
Guinea	04 April	1987	1.13108	428.402	0.516795	0.00776698	1	45	43955.1	20	31	4946.59	20		2419					9477.42	12000		124.333	3996.47				10652				468.269			917.164			2.86667e+06	318333	3185000	48901.7	12000	60901.7
Guinea	05 May	1987	1.13108	428.402	0.516795	0.00776698	1	45	43955.1	20	31	4946.59	20		2419					9477.42	12000		124.333	3996.47				10652				468.269			917.164			2.86667e+06	318333	3185000	48901.7	12000	60901.7
Guinea	06 June	1987	1.13108	428.402	0.516795	0.00776698	1	45	43955.1	20	31	4946.59	20		2419					9477.42	12000		124.333	3996.47				10652				468.269			917.164			2.86667e+06	318333	3185000	48901.7	12000	60901.7
Guinea	07 July	1987	1.13108	428.402	0.516795	0.00776698	1	45	43955.1	20	31	4946.59	20		2419					9477.42	12000		124.333	3996.47				10652				468.269			917.164			2.86667e+06	318333	3185000	48901.7	12000	60901.7
Guinea	08 August	1987	1.13108	428.402	0.516795	0.00776698	1	45	43955.1	20	31	4946.59	20		2419					9477.42	12000		124.333	3996.47				10652				468.269			917.164			2.86667e+06	318333	3185000	48901.7	12000	60901.7
Guinea	09 September	1987	1.13108	428.402	0.516795	0.00776698	1	45	43955.1	20	31	4946.59	20		2419					9477.42	12000		124.333	3996.47				10652				468.269			917.164			2.86667e+06	318333	3185000	48901.7	12000	60901.7
Guinea	10 October	1987	1.13108	428.402	0.516795	0.00776698	1	45	43955.1	20	31	4946.59	20		2419					9477.42	12000		124.333	3996.47				10652				468.269			917.164			2.86667e+06	318333	3185000	48901.7	12000	60901.7
Guinea	11 November	1987	1.13108	428.402	0.516795	0.00776698	1	45	43955.1	20	31	4946.59	20		2419					9477.42	12000		124.333	3996.47				10652				468.269			917.164			2.86667e+06	318333	3185000	48901.7	12000	60901.7
Guinea	12 December	1987	1.13108	428.402	0.516795	0.00776698	1	45	43955.1	20	31	4946.59	20		2419					9477.42	12000		124.333	3996.47				10652				468.269			917.164			2.86667e+06	318333	3185000	48901.7	12000	60901.7
Guinea	01 January	1988	0.945542	474.396	0.533774	0.00943143	1	45	44597.1	20	31	5087.57	20		3208.97					8150.05	12000		124.333	3425.29				8449.26				454.897			461.838			2.86667e+06	318333	3185000	49684.7	12000	61684.7
Guinea	02 February	1988	0.945542	474.396	0.533774	0.00943143	1	45	44597.1	20	31	5087.57	20		3208.97					8150.05	12000		124.333	3425.29				8449.26				454.897			461.838			2.86667e+06	318333	3185000	49684.7	12000	61684.7
Guinea	03 March	1988	0.945542	474.396	0.533774	0.00943143	1	45	44597.1	20	31	5087.57	20		3208.97					8150.05	12000		124.333	3425.29				8449.26				454.897			461.838			2.86667e+06	318333	3185000	49684.7	12000	61684.7
Guinea	04 April	1988	0.945542	474.396	0.533774	0.00943143	1	45	44597.1	20	31	5087.57	20		3208.97					8150.05	12000		124.333	3425.29				8449.26				454.897			461.838			2.86667e+06	318333	3185000	49684.7	12000	61684.7
Guinea	05 May	1988	0.945542	474.396	0.533774	0.00943143	1	45	44597.1	20	31	5087.57	20		3208.97					8150.05	12000		124.333	3425.29				8449.26				454.897			461.838			2.86667e+06	318333	3185000	49684.7	12000	61684.7
Guinea	06 June	1988	0.945542	474.396	0.533774	0.00943143	1	45	44597.1	20	31	5087.57	20		3208.97					8150.05	12000		124.333	3425.29				8449.26				454.897			461.838			2.86667e+06	318333	3185000	49684.7	12000	61684.7
Guinea	07 July	1988	0.945542	474.396	0.533774	0.00943143	1	45	44597.1	20	31	5087.57	20		3208.97					8150.05	12000		124.333	3425.29				8449.26				454.897			461.838			2.86667e+06	318333	3185000	49684.7	12000	61684.7
Guinea	08 August	1988	0.945542	474.396	0.533774	0.00943143	1	45	44597.1	20	31	5087.57	20		3208.97					8150.05	12000		124.333	3425.29				8449.26				454.897			461.838			2.86667e+06	318333	3185000	49684.7	12000	61684.7
Guinea	09 September	1988	0.945542	474.396	0.533774	0.00943143	1	45	44597.1	20	31	5087.57	20		3208.97					8150.05	12000		124.333	3425.29				8449.26				454.897			461.838			2.86667e+06	318333	3185000	49684.7	12000	61684.7
Guinea	10 October	1988	0.945542	474.396	0.533774	0.00943143	1	45	44597.1	20	31	5087.57	20		3208.97					8150.05	12000		124.333	3425.29				8449.26				454.897			461.838			2.86667e+06	318333	3185000	49684.7	12000	61684.7
Guinea	11 November	1988	0.945542	474.396	0.533774	0.00943143	1	45	44597.1	20	31	5087.57	20		3208.97					8150.05	12000		124.333	3425.29				8449.26				454.897			461.838			2.86667e+06	318333	3185000	49684.7	12000	61684.7
Guinea	12 December	1988	0.945542	474.396	0.533774	0.00943143	1	45	44597.1	20	31	5087.57	20		3208.97					8150.05	12000		124.333	3425.29				8449.26				454.897			461.838			2.86667e+06	318333	3185000	49684.7	12000	61684.7
Guinea	01 January	1989	0.895624	591.646	0.553604	0.0114526	1	45	45248.5	20	31	5232.55	20		2621.79					7003.49	12000		124.333	3313				7782.29				439.867			417.301			2.86667e+06	318333	3185000	50481	12000	62481
Guinea	02 February	1989	0.895624	591.646	0.553604	0.0114526	1	45	45248.5	20	31	5232.55	20		2621.79					7003.49	12000		124.333	3313				7782.29				439.867			417.301			2.86667e+06	318333	3185000	50481	12000	62481
Guinea	03 March	1989	0.895624	591.646	0.553604	0.0114526	1	45	45248.5	20	31	5232.55	20		2621.79					7003.49	12000		124.333	3313				7782.29				439.867			417.301			2.86667e+06	318333	3185000	50481	12000	62481
Guinea	04 April	1989	0.895624	591.646	0.553604	0.0114526	1	45	45248.5	20	31	5232.55	20		2621.79					7003.49	12000		124.333	3313				7782.29				439.867			417.301			2.86667e+06	318333	3185000	50481	12000	62481
Guinea	05 May	1989	0.895624	591.646	0.553604	0.0114526	1	45	45248.5	20	31	5232.55	20		2621.79					7003.49	12000		124.333	3313				7782.29				439.867			417.301			2.86667e+06	318333	3185000	50481	12000	62481
Guinea	06 June	1989	0.895624	591.646	0.553604	0.0114526	1	45	45248.5	20	31	5232.55	20		2621.79					7003.49	12000		124.333	3313				7782.29				439.867			417.301			2.86667e+06	318333	3185000	50481	12000	62481
Guinea	07 July	1989	0.895624	591.646	0.553604	0.0114526	1	45	45248.5	20	31	5232.55	20		2621.79					7003.49	12000		124.333	3313				7782.29				439.867			417.301			2.86667e+06	318333	3185000	50481	12000	62481
Guinea	01 January	1990	0.924087	660.167	0.579939	0.0139068	1	45	45909.3	20	35	6076.08	20		3244.15					8567.86	12000		142.667	3789.54				9049.83				480.532			485.058			3350000	400000	3750000	51985.4	12000	63985.4
Guinea	02 February	1990	0.924087	660.167	0.579939	0.0139068	1	45	45909.3	20	35	6076.08	20		3244.15					8567.86	12000		142.667	3789.54				9049.83				480.532			485.058			3350000	400000	3750000	51985.4	12000	63985.4
Guinea	03 March	1990	0.924087	660.167	0.579939	0.0139068	1	45	45909.3	20	35	6076.08	20		3244.15					8567.86	12000		142.667	3789.54				9049.83				480.532			485.058			3350000	400000	3750000	51985.4	12000	63985.4
Guinea	04 April	1990	0.924087	660.167	0.579939	0.0139068	1	45	45909.3	20	35	6076.08	20		3244.15					8567.86	12000		142.667	3789.54				9049.83				480.532			485.058			3350000	400000	3750000	51985.4	12000	63985.4
Guinea	05 May	1990	0.924087	660.167	0.579939	0.0139068	1	45	45909.3	20	35	6076.08	20		3244.15					8567.86	12000		142.667	3789.54				9049.83				480.532			485.058			3350000	400000	3750000	51985.4	12000	63985.4
Guinea	06 June	1990	0.924087	660.167	0.579939	0.0139068	1	45	45909.3	20	35	6076.08	20		3244.15					8567.86	12000		142.667	3789.54				9049.83				480.532			485.058			3350000	400000	3750000	51985.4	12000	63985.4
Guinea	07 July	1990	0.924087	660.167	0.579939	0.0139068	1	45	45909.3	20	35	6076.08	20		3244.15					8567.86	12000		142.667	3789.54				9049.83				480.532			485.058			3350000	400000	3750000	51985.4	12000	63985.4
Guinea	08 August	1990	0.924087	660.167	0.579939	0.0139068	1	45	45909.3	20	35	6076.08	20		3244.15					8567.86	12000		142.667	3789.54				9049.83				480.532			485.058			3350000	400000	3750000	51985.4	12000	63985.4
Guinea	09 September	1990	0.924087	660.167	0.579939	0.0139068	1	45	45909.3	20	35	6076.08	20		3244.15					8567.86	12000		142.667	3789.54				9049.83				480.532			485.058			3350000	400000	3750000	51985.4	12000	63985.4
Guinea	10 October	1990	0.924087	660.167	0.579939	0.0139068	1	45	45909.3	20	35	6076.08	20		3244.15					8567.86	12000		142.667	3789.54				9049.83				480.532			485.058			3350000	400000	3750000	51985.4	12000	63985.4
Guinea	11 November	1990	0.924087	660.167	0.579939	0.0139068	1	45	45909.3	20	35	6076.08	20		3244.15					8567.86	12000		142.667	3789.54				9049.83				480.532			485.058			3350000	400000	3750000	51985.4	12000	63985.4
Guinea	12 December	1990	0.924087	660.167	0.579939	0.0139068	1	45	45909.3	20	35	6076.08	20		3244.15					8567.86	12000		142.667	3789.54				9049.83				480.532			485.058			3350000	400000	3750000	51985.4	12000	63985.4
Guinea	01 January	1991	1.06639	753.858	0.611344	0.0168871	1	45	46579.9	20	35	6249.24	20		2220.52					7197.43	12000		142.667	3746.99				9203.93				717.269			574.295			3350000	400000	3750000	52829.1	12000	64829.1
Guinea	02 February	1991	1.06639	753.858	0.611344	0.0168871	1	45	46579.9	20	35	6249.24	20		2220.52					7197.43	12000		142.667	3746.99				9203.93				717.269			574.295			3350000	400000	3750000	52829.1	12000	64829.1
Guinea	03 March	1991	1.06639	753.858	0.611344	0.0168871	1	45	46579.9	20	35	6249.24	20		2220.52					7197.43	12000		142.667	3746.99				9203.93				717.269			574.295			3350000	400000	3750000	52829.1	12000	64829.1
Guinea	04 April	1991	1.06639	753.858	0.611344	0.0168871	1	45	46579.9	20	35	6249.24	20		2220.52					7197.43	12000		142.667	3746.99				9203.93				717.269			574.295			3350000	400000	3750000	52829.1	12000	64829.1
Guinea	05 May	1991	1.06639	753.858	0.611344	0.0168871	1	45	46579.9	20	35	6249.24	20		2220.52					7197.43	12000		142.667	3746.99				9203.93				717.269			574.295			3350000	400000	3750000	52829.1	12000	64829.1
Guinea	06 June	1991	1.06639	753.858	0.611344	0.0168871	1	45	46579.9	20	35	6249.24	20		2220.52					7197.43	12000		142.667	3746.99				9203.93				717.269			574.295			3350000	400000	3750000	52829.1	12000	64829.1
Guinea	07 July	1991	1.06639	753.858	0.611344	0.0168871	1	45	46579.9	20	35	6249.24	20		2220.52					7197.43	12000		142.667	3746.99				9203.93				717.269			574.295			3350000	400000	3750000	52829.1	12000	64829.1
Guinea	08 August	1991	1.06639	753.858	0.611344	0.0168871	1	45	46579.9	20	35	6249.24	20		2220.52					7197.43	12000		142.667	3746.99				9203.93				717.269			574.295			3350000	400000	3750000	52829.1	12000	64829.1
Guinea	09 September	1991	1.06639	753.858	0.611344	0.0168871	1	45	46579.9	20	35	6249.24	20		2220.52					7197.43	12000		142.667	3746.99				9203.93				717.269			574.295			3350000	400000	3750000	52829.1	12000	64829.1
Guinea	10 October	1991	1.06639	753.858	0.611344	0.0168871	1	45	46579.9	20	35	6249.24	20		2220.52					7197.43	12000		142.667	3746.99				9203.93				717.269			574.295			3350000	400000	3750000	52829.1	12000	64829.1
Guinea	11 November	1991	1.06639	753.858	0.611344	0.0168871	1	45	46579.9	20	35	6249.24	20		2220.52					7197.43	12000		142.667	3746.99				9203.93				717.269			574.295			3350000	400000	3750000	52829.1	12000	64829.1
Guinea	12 December	1991	1.06639	753.858	0.611344	0.0168871	1	45	46579.9	20	35	6249.24	20		2220.52					7197.43	12000		142.667	3746.99				9203.93				717.269			574.295			3350000	400000	3750000	52829.1	12000	64829.1
Guinea	01 January	1992	1.11478	902.001	0.641346	0.0205059	1	24	25205.4	20	13	2387.3	20		3302.47					16437.6	12000		142.667	4842.49				10109.1				2578.45			3904.31			3350000	400000	3750000	27592.7	12000	39592.7
Guinea	02 February	1992	1.11478	902.001	0.641346	0.0205059	1	24	25205.4	20	13	2387.3	20		3302.47					16437.6	12000		142.667	4842.49				10109.1				2578.45			3904.31			3350000	400000	3750000	27592.7	12000	39592.7
Guinea	03 March	1992	1.11478	902.001	0.641346	0.0205059	1	24	25205.4	20	13	2387.3	20		3302.47					16437.6	12000		142.667	4842.49				10109.1				2578.45			3904.31			3350000	400000	3750000	27592.7	12000	39592.7
Guinea	04 April	1992	1.11478	902.001	0.641346	0.0205059	1	24	25205.4	20	13	2387.3	20		3302.47					16437.6	12000		142.667	4842.49				10109.1				2578.45			3904.31			3350000	400000	3750000	27592.7	12000	39592.7
Guinea	05 May	1992	1.11478	902.001	0.641346	0.0205059	1	24	25205.4	20	13	2387.3	20		3302.47					16437.6	12000		142.667	4842.49				10109.1				2578.45			3904.31			3350000	400000	3750000	27592.7	12000	39592.7
Guinea	06 June	1992	1.11478	902.001	0.641346	0.0205059	1	24	25205.4	20	13	2387.3	20		3302.47					16437.6	12000		142.667	4842.49				10109.1				2578.45			3904.31			3350000	400000	3750000	27592.7	12000	39592.7
Guinea	07 July	1992	1.11478	902.001	0.641346	0.0205059	1	24	25205.4	20	13	2387.3	20		3302.47					16437.6	12000		142.667	4842.49				10109.1				2578.45			3904.31			3350000	400000	3750000	27592.7	12000	39592.7
Guinea	08 August	1992	1.11478	902.001	0.641346	0.0205059	1	24	25205.4	20	13	2387.3	20		3302.47					16437.6	12000		142.667	4842.49				10109.1				2578.45			3904.31			3350000	400000	3750000	27592.7	12000	39592.7
Guinea	09 September	1992	1.11478	902.001	0.641346	0.0205059	1	24	25205.4	20	13	2387.3	20		3302.47					16437.6	12000		142.667	4842.49				10109.1				2578.45			3904.31			3350000	400000	3750000	27592.7	12000	39592.7
Guinea	10 October	1992	1.11478	902.001	0.641346	0.0205059	1	24	25205.4	20	13	2387.3	20		3302.47					16437.6	12000		142.667	4842.49				10109.1				2578.45			3904.31			3350000	400000	3750000	27592.7	12000	39592.7
Guinea	11 November	1992	1.11478	902.001	0.641346	0.0205059	1	24	25205.4	20	13	2387.3	20		3302.47					16437.6	12000		142.667	4842.49				10109.1				2578.45			3904.31			3350000	400000	3750000	27592.7	12000	39592.7
Guinea	12 December	1992	1.11478	902.001	0.641346	0.0205059	1	24	25205.4	20	13	2387.3	20		3302.47					16437.6	12000		142.667	4842.49				10109.1				2578.45			3904.31			3350000	400000	3750000	27592.7	12000	39592.7
Guinea	01 January	1993	1.13177	955.49	0.664897	0.0249003	1	24	25573.6	20	13	2455.33	20		2690.97					11661.9	12000		142.667	3890.21				7229.17				1555.38			5632.75			3350000	400000	3750000	28028.9	12000	40028.9
Guinea	02 February	1993	1.13177	955.49	0.664897	0.0249003	1	24	25573.6	20	13	2455.33	20		2690.97					11661.9	12000		142.667	3890.21				7229.17				1555.38			5632.75			3350000	400000	3750000	28028.9	12000	40028.9
Guinea	03 March	1993	1.13177	955.49	0.664897	0.0249003	1	24	25573.6	20	13	2455.33	20		2690.97					11661.9	12000		142.667	3890.21				7229.17				1555.38			5632.75			3350000	400000	3750000	28028.9	12000	40028.9
Guinea	04 April	1993	1.13177	955.49	0.664897	0.0249003	1	24	25573.6	20	13	2455.33	20		2690.97					11661.9	12000		142.667	3890.21				7229.17				1555.38			5632.75			3350000	400000	3750000	28028.9	12000	40028.9
Guinea	05 May	1993	1.13177	955.49	0.664897	0.0249003	1	24	25573.6	20	13	2455.33	20		2690.97					11661.9	12000		142.667	3890.21				7229.17				1555.38			5632.75			3350000	400000	3750000	28028.9	12000	40028.9
Guinea	06 June	1993	1.13177	955.49	0.664897	0.0249003	1	24	25573.6	20	13	2455.33	20		2690.97					11661.9	12000		142.667	3890.21				7229.17				1555.38			5632.75			3350000	400000	3750000	28028.9	12000	40028.9
Guinea	07 July	1993	1.13177	955.49	0.664897	0.0249003	1	24	25573.6	20	13	2455.33	20		2690.97					11661.9	12000		142.667	3890.21				7229.17				1555.38			5632.75			3350000	400000	3750000	28028.9	12000	40028.9
Guinea	08 August	1993	1.13177	955.49	0.664897	0.0249003	1	24	25573.6	20	13	2455.33	20		2690.97					11661.9	12000		142.667	3890.21				7229.17				1555.38			5632.75			3350000	400000	3750000	28028.9	12000	40028.9
Guinea	09 September	1993	1.13177	955.49	0.664897	0.0249003	1	24	25573.6	20	13	2455.33	20		2690.97					11661.9	12000		142.667	3890.21				7229.17				1555.38			5632.75			3350000	400000	3750000	28028.9	12000	40028.9
Guinea	10 October	1993	1.13177	955.49	0.664897	0.0249003	1	24	25573.6	20	13	2455.33	20		2690.97					11661.9	12000		142.667	3890.21				7229.17				1555.38			5632.75			3350000	400000	3750000	28028.9	12000	40028.9
Guinea	11 November	1993	1.13177	955.49	0.664897	0.0249003	1	24	25573.6	20	13	2455.33	20		2690.97					11661.9	12000		142.667	3890.21				7229.17				1555.38			5632.75			3350000	400000	3750000	28028.9	12000	40028.9
Guinea	12 December	1993	1.13177	955.49	0.664897	0.0249003	1	24	25573.6	20	13	2455.33	20		2690.97					11661.9	12000		142.667	3890.21				7229.17				1555.38			5632.75			3350000	400000	3750000	28028.9	12000	40028.9
Guinea	01 January	1994	1.29035	976.636	0.686097	0.0302364	1	24	25947.1	20	15	2913.81	20		3428.98					12846.1	4200		142.667	4318.84				7990.93				1902.09			3751.61			850000	500000	1350000	28860.9	4200	33060.9
Guinea	02 February	1994	1.29035	976.636	0.686097	0.0302364	1	24	25947.1	20	15	2913.81	20		3428.98					12846.1	4200		142.667	4318.84				7990.93				1902.09			3751.61			850000	500000	1350000	28860.9	4200	33060.9
Guinea	03 March	1994	1.29035	976.636	0.686097	0.0302364	1	24	25947.1	20	15	2913.81	20		3428.98					12846.1	4200		142.667	4318.84				7990.93				1902.09			3751.61			850000	500000	1350000	28860.9	4200	33060.9
Guinea	04 April	1994	1.29035	976.636	0.686097	0.0302364	1	24	25947.1	20	15	2913.81	20		3428.98					12846.1	4200		142.667	4318.84				7990.93				1902.09			3751.61			850000	500000	1350000	28860.9	4200	33060.9
Guinea	05 May	1994	1.29035	976.636	0.686097	0.0302364	1	24	25947.1	20	15	2913.81	20		3428.98					12846.1	4200		142.667	4318.84				7990.93				1902.09			3751.61			850000	500000	1350000	28860.9	4200	33060.9
Guinea	06 June	1994	1.29035	976.636	0.686097	0.0302364	1	24	25947.1	20	15	2913.81	20		3428.98					12846.1	4200		142.667	4318.84				7990.93				1902.09			3751.61			850000	500000	1350000	28860.9	4200	33060.9
Guinea	07 July	1994	1.29035	976.636	0.686097	0.0302364	1	24	25947.1	20	15	2913.81	20		3428.98					12846.1	4200		142.667	4318.84				7990.93				1902.09			3751.61			850000	500000	1350000	28860.9	4200	33060.9
Guinea	08 August	1994	1.29035	976.636	0.686097	0.0302364	1	24	25947.1	20	15	2913.81	20		3428.98					12846.1	4200		142.667	4318.84				7990.93				1902.09			3751.61			850000	500000	1350000	28860.9	4200	33060.9
Guinea	09 September	1994	1.29035	976.636	0.686097	0.0302364	1	24	25947.1	20	15	2913.81	20		3428.98					12846.1	4200		142.667	4318.84				7990.93				1902.09			3751.61			850000	500000	1350000	28860.9	4200	33060.9
Guinea	10 October	1994	1.29035	976.636	0.686097	0.0302364	1	24	25947.1	20	15	2913.81	20		3428.98					12846.1	4200		142.667	4318.84				7990.93				1902.09			3751.61			850000	500000	1350000	28860.9	4200	33060.9
Guinea	11 November	1994	1.29035	976.636	0.686097	0.0302364	1	24	25947.1	20	15	2913.81	20		3428.98					12846.1	4200		142.667	4318.84				7990.93				1902.09			3751.61			850000	500000	1350000	28860.9	4200	33060.9
Guinea	12 December	1994	1.29035	976.636	0.686097	0.0302364	1	24	25947.1	20	15	2913.81	20		3428.98					12846.1	4200		142.667	4318.84				7990.93				1902.09			3751.61			850000	500000	1350000	28860.9	4200	33060.9
Guinea	01 January	1995	1.33248	991.412	0.704571	0.036716	1	24	26326.1	20	15	2996.85	20		4627.42					14479.2	4200		142.667	4798.33				9310.65				4888.67			4123.51			850000	500000	1350000	29322.9	4200	33522.9
Guinea	02 February	1995	1.33248	991.412	0.704571	0.036716	1	24	26326.1	20	15	2996.85	20		4627.42					14479.2	4200		142.667	4798.33				9310.65				4888.67			4123.51			850000	500000	1350000	29322.9	4200	33522.9
Guinea	03 March	1995	1.33248	991.412	0.704571	0.036716	1	24	26326.1	20	15	2996.85	20		4627.42					14479.2	4200		142.667	4798.33				9310.65				4888.67			4123.51			850000	500000	1350000	29322.9	4200	33522.9
Guinea	04 April	1995	1.33248	991.412	0.704571	0.036716	1	24	26326.1	20	15	2996.85	20		4627.42					14479.2	4200		142.667	4798.33				9310.65				4888.67			4123.51			850000	500000	1350000	29322.9	4200	33522.9
Guinea	05 May	1995	1.33248	991.412	0.704571	0.036716	1	24	26326.1	20	15	2996.85	20		4627.42					14479.2	4200		142.667	4798.33				9310.65				4888.67			4123.51			850000	500000	1350000	29322.9	4200	33522.9
Guinea	06 June	1995	1.33248	991.412	0.704571	0.036716	1	24	26326.1	20	15	2996.85	20		4627.42					14479.2	4200		142.667	4798.33				9310.65				4888.67			4123.51			850000	500000	1350000	29322.9	4200	33522.9
Guinea	07 July	1995	1.33248	991.412	0.704571	0.036716	1	24	26326.1	20	15	2996.85	20		4627.42					14479.2	4200		142.667	4798.33				9310.65				4888.67			4123.51			850000	500000	1350000	29322.9	4200	33522.9
Guinea	08 August	1995	1.33248	991.412	0.704571	0.036716	1	24	26326.1	20	15	2996.85	20		4627.42					14479.2	4200		142.667	4798.33				9310.65				4888.67			4123.51			850000	500000	1350000	29322.9	4200	33522.9
Guinea	09 September	1995	1.33248	991.412	0.704571	0.036716	1	24	26326.1	20	15	2996.85	20		4627.42					14479.2	4200		142.667	4798.33				9310.65				4888.67			4123.51			850000	500000	1350000	29322.9	4200	33522.9
Guinea	10 October	1995	1.33248	991.412	0.704571	0.036716	1	24	26326.1	20	15	2996.85	20		4627.42					14479.2	4200		142.667	4798.33				9310.65				4888.67			4123.51			850000	500000	1350000	29322.9	4200	33522.9
Guinea	11 November	1995	1.33248	991.412	0.704571	0.036716	1	24	26326.1	20	15	2996.85	20		4627.42					14479.2	4200		142.667	4798.33				9310.65				4888.67			4123.51			850000	500000	1350000	29322.9	4200	33522.9
Guinea	12 December	1995	1.33248	991.412	0.704571	0.036716	1	24	26326.1	20	15	2996.85	20		4627.42					14479.2	4200		142.667	4798.33				9310.65				4888.67			4123.51			850000	500000	1350000	29322.9	4200	33522.9
Guinea	01 January	1996	1.20158	1004.02	0.723416	0.0445842	1	28	31162.3	20	14	2876.77	20		5463.34					12449.1	5000		142.667	4102.44				9979.03				1097.09			2777.5			1150000	775000	1925000	34039.1	5000	39039.1
Guinea	02 February	1996	1.20158	1004.02	0.723416	0.0445842	1	28	31162.3	20	14	2876.77	20		5463.34					12449.1	5000		142.667	4102.44				9979.03				1097.09			2777.5			1150000	775000	1925000	34039.1	5000	39039.1
Guinea	03 March	1996	1.20158	1004.02	0.723416	0.0445842	1	28	31162.3	20	14	2876.77	20		5463.34					12449.1	5000		142.667	4102.44				9979.03				1097.09			2777.5			1150000	775000	1925000	34039.1	5000	39039.1
Guinea	04 April	1996	1.20158	1004.02	0.723416	0.0445842	1	28	31162.3	20	14	2876.77	20		5463.34					12449.1	5000		142.667	4102.44				9979.03				1097.09			2777.5			1150000	775000	1925000	34039.1	5000	39039.1
Guinea	05 May	1996	1.20158	1004.02	0.723416	0.0445842	1	28	31162.3	20	14	2876.77	20		5463.34					12449.1	5000		142.667	4102.44				9979.03				1097.09			2777.5			1150000	775000	1925000	34039.1	5000	39039.1
Guinea	06 June	1996	1.20158	1004.02	0.723416	0.0445842	1	28	31162.3	20	14	2876.77	20		5463.34					12449.1	5000		142.667	4102.44				9979.03				1097.09			2777.5			1150000	775000	1925000	34039.1	5000	39039.1
Guinea	07 July	1996	1.20158	1004.02	0.723416	0.0445842	1	28	31162.3	20	14	2876.77	20		5463.34					12449.1	5000		142.667	4102.44				9979.03				1097.09			2777.5			1150000	775000	1925000	34039.1	5000	39039.1
Guinea	08 August	1996	1.20158	1004.02	0.723416	0.0445842	1	28	31162.3	20	14	2876.77	20		5463.34					12449.1	5000		142.667	4102.44				9979.03				1097.09			2777.5			1150000	775000	1925000	34039.1	5000	39039.1
Guinea	09 September	1996	1.20158	1004.02	0.723416	0.0445842	1	28	31162.3	20	14	2876.77	20		5463.34					12449.1	5000		142.667	4102.44				9979.03				1097.09			2777.5			1150000	775000	1925000	34039.1	5000	39039.1
Guinea	10 October	1996	1.20158	1004.02	0.723416	0.0445842	1	28	31162.3	20	14	2876.77	20		5463.34					12449.1	5000		142.667	4102.44				9979.03				1097.09			2777.5			1150000	775000	1925000	34039.1	5000	39039.1
Guinea	11 November	1996	1.20158	1004.02	0.723416	0.0445842	1	28	31162.3	20	14	2876.77	20		5463.34					12449.1	5000		142.667	4102.44				9979.03				1097.09			2777.5			1150000	775000	1925000	34039.1	5000	39039.1
Guinea	12 December	1996	1.20158	1004.02	0.723416	0.0445842	1	28	31162.3	20	14	2876.77	20		5463.34					12449.1	5000		142.667	4102.44				9979.03				1097.09			2777.5			1150000	775000	1925000	34039.1	5000	39039.1
Guinea	01 January	1997	1.18469	1095.33	0.7416	0.0541385	1	28	31617.5	20	14	2958.76	20		6133.14					9810.75	5000		142.667	3928.64				9511.4				995.044			3213.52			1300000	775000	2075000	34576.3	5000	39576.3
Guinea	02 February	1997	1.18469	1095.33	0.7416	0.0541385	1	28	31617.5	20	14	2958.76	20		6133.14					9810.75	5000		142.667	3928.64				9511.4				995.044			3213.52			1300000	775000	2075000	34576.3	5000	39576.3
Guinea	03 March	1997	1.18469	1095.33	0.7416	0.0541385	1	28	31617.5	20	14	2958.76	20		6133.14					9810.75	5000		142.667	3928.64				9511.4				995.044			3213.52			1300000	775000	2075000	34576.3	5000	39576.3
Guinea	04 April	1997	1.18469	1095.33	0.7416	0.0541385	1	28	31617.5	20	14	2958.76	20		6133.14					9810.75	5000		142.667	3928.64				9511.4				995.044			3213.52			1300000	775000	2075000	34576.3	5000	39576.3
Guinea	05 May	1997	1.18469	1095.33	0.7416	0.0541385	1	28	31617.5	20	14	2958.76	20		6133.14					9810.75	5000		142.667	3928.64				9511.4				995.044			3213.52			1300000	775000	2075000	34576.3	5000	39576.3
Guinea	06 June	1997	1.18469	1095.33	0.7416	0.0541385	1	28	31617.5	20	14	2958.76	20		6133.14					9810.75	5000		142.667	3928.64				9511.4				995.044			3213.52			1300000	775000	2075000	34576.3	5000	39576.3
Guinea	07 July	1997	1.18469	1095.33	0.7416	0.0541385	1	28	31617.5	20	14	2958.76	20		6133.14					9810.75	5000		142.667	3928.64				9511.4				995.044			3213.52			1300000	775000	2075000	34576.3	5000	39576.3
Guinea	08 August	1997	1.18469	1095.33	0.7416	0.0541385	1	28	31617.5	20	14	2958.76	20		6133.14					9810.75	5000		142.667	3928.64				9511.4				995.044			3213.52			1300000	775000	2075000	34576.3	5000	39576.3
Guinea	09 September	1997	1.18469	1095.33	0.7416	0.0541385	1	28	31617.5	20	14	2958.76	20		6133.14					9810.75	5000		142.667	3928.64				9511.4				995.044			3213.52			1300000	775000	2075000	34576.3	5000	39576.3
Guinea	10 October	1997	1.18469	1095.33	0.7416	0.0541385	1	28	31617.5	20	14	2958.76	20		6133.14					9810.75	5000		142.667	3928.64				9511.4				995.044			3213.52			1300000	775000	2075000	34576.3	5000	39576.3
Guinea	11 November	1997	1.18469	1095.33	0.7416	0.0541385	1	28	31617.5	20	14	2958.76	20		6133.14					9810.75	5000		142.667	3928.64				9511.4				995.044			3213.52			1300000	775000	2075000	34576.3	5000	39576.3
Guinea	12 December	1997	1.18469	1095.33	0.7416	0.0541385	1	28	31617.5	20	14	2958.76	20		6133.14					9810.75	5000		142.667	3928.64				9511.4				995.044			3213.52			1300000	775000	2075000	34576.3	5000	39576.3
Guinea	01 January	1998	1.30132	1236.83	0.757593	0.0657403	1	33	37807.7	20	41	8911.87	20		3718.2	1000		152		10602.4	4000		138	3918.15				9166.46				983.815			2965.79			1400000	1625000	3025000	46719.6	5000	51719.6
Guinea	02 February	1998	1.30132	1236.83	0.757593	0.0657403	1	33	37807.7	20	41	8911.87	20		3718.2	1000		152		10602.4	4000		138	3918.15				9166.46				983.815			2965.79			1400000	1625000	3025000	46719.6	5000	51719.6
Guinea	03 March	1998	1.30132	1236.83	0.757593	0.0657403	1	33	37807.7	20	41	8911.87	20		3718.2	1000		152		10602.4	4000		138	3918.15				9166.46				983.815			2965.79			1400000	1625000	3025000	46719.6	5000	51719.6
Guinea	04 April	1998	1.30132	1236.83	0.757593	0.0657403	1	33	37807.7	20	41	8911.87	20		3718.2	1000		152		10602.4	4000		138	3918.15				9166.46				983.815			2965.79			1400000	1625000	3025000	46719.6	5000	51719.6
Guinea	05 May	1998	1.30132	1236.83	0.757593	0.0657403	1	33	37807.7	20	41	8911.87	20		3718.2	1000		152		10602.4	4000		138	3918.15				9166.46				983.815			2965.79			1400000	1625000	3025000	46719.6	5000	51719.6
Guinea	06 June	1998	1.30132	1236.83	0.757593	0.0657403	1	33	37807.7	20	41	8911.87	20		3718.2	1000		152		10602.4	4000		138	3918.15				9166.46				983.815			2965.79			1400000	1625000	3025000	46719.6	5000	51719.6
Guinea	07 July	1998	1.30132	1236.83	0.757593	0.0657403	1	33	37807.7	20	41	8911.87	20		3718.2	1000		152		10602.4	4000		138	3918.15				9166.46				983.815			2965.79			1400000	1625000	3025000	46719.6	5000	51719.6
Guinea	08 August	1998	1.30132	1236.83	0.757593	0.0657403	1	33	37807.7	20	41	8911.87	20		3718.2	1000		152		10602.4	4000		138	3918.15				9166.46				983.815			2965.79			1400000	1625000	3025000	46719.6	5000	51719.6
Guinea	09 September	1998	1.30132	1236.83	0.757593	0.0657403	1	33	37807.7	20	41	8911.87	20		3718.2	1000		152		10602.4	4000		138	3918.15				9166.46				983.815			2965.79			1400000	1625000	3025000	46719.6	5000	51719.6
Guinea	10 October	1998	1.30132	1236.83	0.757593	0.0657403	1	33	37807.7	20	41	8911.87	20		3718.2	1000		152		10602.4	4000		138	3918.15				9166.46				983.815			2965.79			1400000	1625000	3025000	46719.6	5000	51719.6
Guinea	11 November	1998	1.30132	1236.83	0.757593	0.0657403	1	33	37807.7	20	41	8911.87	20		3718.2	1000		152		10602.4	4000		138	3918.15				9166.46				983.815			2965.79			1400000	1625000	3025000	46719.6	5000	51719.6
Guinea	12 December	1998	1.30132	1236.83	0.757593	0.0657403	1	33	37807.7	20	41	8911.87	20		3718.2	1000		152		10602.4	4000		138	3918.15				9166.46				983.815			2965.79			1400000	1625000	3025000	46719.6	5000	51719.6
Guinea	01 January	1999	1.23612	1387.4	0.76963	0.0798283	1	33	38359.9	20	41	9165.85	20		3932.86	1000		160		11722	4000		145	3739.15				9152.21				800.889			2613.38			1850000	1625000	3475000	47525.8	5000	52525.8
Guinea	02 February	1999	1.23612	1387.4	0.76963	0.0798283	1	33	38359.9	20	41	9165.85	20		3932.86	1000		160		11722	4000		145	3739.15				9152.21				800.889			2613.38			1850000	1625000	3475000	47525.8	5000	52525.8
Guinea	03 March	1999	1.23612	1387.4	0.76963	0.0798283	1	33	38359.9	20	41	9165.85	20		3932.86	1000		160		11722	4000		145	3739.15				9152.21				800.889			2613.38			1850000	1625000	3475000	47525.8	5000	52525.8
Guinea	04 April	1999	1.23612	1387.4	0.76963	0.0798283	1	33	38359.9	20	41	9165.85	20		3932.86	1000		160		11722	4000		145	3739.15				9152.21				800.889			2613.38			1850000	1625000	3475000	47525.8	5000	52525.8
Guinea	05 May	1999	1.23612	1387.4	0.76963	0.0798283	1	33	38359.9	20	41	9165.85	20		3932.86	1000		160		11722	4000		145	3739.15				9152.21				800.889			2613.38			1850000	1625000	3475000	47525.8	5000	52525.8
Guinea	06 June	1999	1.23612	1387.4	0.76963	0.0798283	1	33	38359.9	20	41	9165.85	20		3932.86	1000		160		11722	4000		145	3739.15				9152.21				800.889			2613.38			1850000	1625000	3475000	47525.8	5000	52525.8
Guinea	07 July	1999	1.23612	1387.4	0.76963	0.0798283	1	33	38359.9	20	41	9165.85	20		3932.86	1000		160		11722	4000		145	3739.15				9152.21				800.889			2613.38			1850000	1625000	3475000	47525.8	5000	52525.8
Guinea	08 August	1999	1.23612	1387.4	0.76963	0.0798283	1	33	38359.9	20	41	9165.85	20		3932.86	1000		160		11722	4000		145	3739.15				9152.21				800.889			2613.38			1850000	1625000	3475000	47525.8	5000	52525.8
Guinea	09 September	1999	1.23612	1387.4	0.76963	0.0798283	1	33	38359.9	20	41	9165.85	20		3932.86	1000		160		11722	4000		145	3739.15				9152.21				800.889			2613.38			1850000	1625000	3475000	47525.8	5000	52525.8
Guinea	10 October	1999	1.23612	1387.4	0.76963	0.0798283	1	33	38359.9	20	41	9165.85	20		3932.86	1000		160		11722	4000		145	3739.15				9152.21				800.889			2613.38			1850000	1625000	3475000	47525.8	5000	52525.8
Guinea	11 November	1999	1.23612	1387.4	0.76963	0.0798283	1	33	38359.9	20	41	9165.85	20		3932.86	1000		160		11722	4000		145	3739.15				9152.21				800.889			2613.38			1850000	1625000	3475000	47525.8	5000	52525.8
Guinea	12 December	1999	1.23612	1387.4	0.76963	0.0798283	1	33	38359.9	20	41	9165.85	20		3932.86	1000		160		11722	4000		145	3739.15				9152.21				800.889			2613.38			1850000	1625000	3475000	47525.8	5000	52525.8
Guinea	01 January	2000	1.27094	1746.87	0.780574	0.0969353	1	38	44817.2	25	30	6897.85	25		3461.93	1500		168		10728.2	2500		159	3366.84				7987.02				1032.78			1048.84			1600000	2720000	4320000	51715.1	4000	55715.1
Guinea	02 February	2000	1.27094	1746.87	0.780574	0.0969353	1	38	44817.2	25	30	6897.85	25		3461.93	1500		168		10728.2	2500		159	3366.84				7987.02				1032.78			1048.84			1600000	2720000	4320000	51715.1	4000	55715.1
Guinea	03 March	2000	1.27094	1746.87	0.780574	0.0969353	1	38	44817.2	25	30	6897.85	25		3461.93	1500		168		10728.2	2500		159	3366.84				7987.02				1032.78			1048.84			1600000	2720000	4320000	51715.1	4000	55715.1
Guinea	04 April	2000	1.27094	1746.87	0.780574	0.0969353	1	38	44817.2	25	30	6897.85	25		3461.93	1500		168		10728.2	2500		159	3366.84				7987.02				1032.78			1048.84			1600000	2720000	4320000	51715.1	4000	55715.1
Guinea	05 May	2000	1.27094	1746.87	0.780574	0.0969353	1	38	44817.2	25	30	6897.85	25		3461.93	1500		168		10728.2	2500		159	3366.84				7987.02				1032.78			1048.84			1600000	2720000	4320000	51715.1	4000	55715.1
Guinea	06 June	2000	1.27094	1746.87	0.780574	0.0969353	1	38	44817.2	25	30	6897.85	25		3461.93	1500		168		10728.2	2500		159	3366.84				7987.02				1032.78			1048.84			1600000	2720000	4320000	51715.1	4000	55715.1
Guinea	07 July	2000	1.27094	1746.87	0.780574	0.0969353	1	38	44817.2	25	30	6897.85	25		3461.93	1500		168		10728.2	2500		159	3366.84				7987.02				1032.78			1048.84			1600000	2720000	4320000	51715.1	4000	55715.1
Guinea	08 August	2000	1.27094	1746.87	0.780574	0.0969353	1	38	44817.2	25	30	6897.85	25		3461.93	1500		168		10728.2	2500		159	3366.84				7987.02				1032.78			1048.84			1600000	2720000	4320000	51715.1	4000	55715.1
Guinea	09 September	2000	1.27094	1746.87	0.780574	0.0969353	1	38	44817.2	25	30	6897.85	25		3461.93	1500		168		10728.2	2500		159	3366.84				7987.02				1032.78			1048.84			1600000	2720000	4320000	51715.1	4000	55715.1
Guinea	10 October	2000	1.27094	1746.87	0.780574	0.0969353	1	38	44817.2	25	30	6897.85	25		3461.93	1500		168		10728.2	2500		159	3366.84				7987.02				1032.78			1048.84			1600000	2720000	4320000	51715.1	4000	55715.1
Guinea	11 November	2000	1.27094	1746.87	0.780574	0.0969353	1	38	44817.2	25	30	6897.85	25		3461.93	1500		168		10728.2	2500		159	3366.84				7987.02				1032.78			1048.84			1600000	2720000	4320000	51715.1	4000	55715.1
Guinea	12 December	2000	1.27094	1746.87	0.780574	0.0969353	1	38	44817.2	25	30	6897.85	25		3461.93	1500		168		10728.2	2500		159	3366.84				7987.02				1032.78			1048.84			1600000	2720000	4320000	51715.1	4000	55715.1
Guinea	01 January	2001	1.09232	1950.56	0.798672	0.117708	1	38	45471.8	25	30	7094.43	25		2824.15	1500		176		9280.01	2500		168	3046.7				5455.76				941.685			2342.17			1600000	2720000	4320000	52566.2	4000	56566.2
Guinea	02 February	2001	1.09232	1950.56	0.798672	0.117708	1	38	45471.8	25	30	7094.43	25		2824.15	1500		176		9280.01	2500		168	3046.7				5455.76				941.685			2342.17			1600000	2720000	4320000	52566.2	4000	56566.2
Guinea	03 March	2001	1.09232	1950.56	0.798672	0.117708	1	38	45471.8	25	30	7094.43	25		2824.15	1500		176		9280.01	2500		168	3046.7				5455.76				941.685			2342.17			1600000	2720000	4320000	52566.2	4000	56566.2
Guinea	04 April	2001	1.09232	1950.56	0.798672	0.117708	1	38	45471.8	25	30	7094.43	25		2824.15	1500		176		9280.01	2500		168	3046.7				5455.76				941.685			2342.17			1600000	2720000	4320000	52566.2	4000	56566.2
Guinea	05 May	2001	1.09232	1950.56	0.798672	0.117708	1	38	45471.8	25	30	7094.43	25		2824.15	1500		176		9280.01	2500		168	3046.7				5455.76				941.685			2342.17			1600000	2720000	4320000	52566.2	4000	56566.2
Guinea	06 June	2001	1.09232	1950.56	0.798672	0.117708	1	38	45471.8	25	30	7094.43	25		2824.15	1500		176		9280.01	2500		168	3046.7				5455.76				941.685			2342.17			1600000	2720000	4320000	52566.2	4000	56566.2
Guinea	07 July	2001	1.09232	1950.56	0.798672	0.117708	1	38	45471.8	25	30	7094.43	25		2824.15	1500		176		9280.01	2500		168	3046.7				5455.76				941.685			2342.17			1600000	2720000	4320000	52566.2	4000	56566.2
Guinea	08 August	2001	1.09232	1950.56	0.798672	0.117708	1	38	45471.8	25	30	7094.43	25		2824.15	1500		176		9280.01	2500		168	3046.7				5455.76				941.685			2342.17			1600000	2720000	4320000	52566.2	4000	56566.2
Guinea	09 September	2001	1.09232	1950.56	0.798672	0.117708	1	38	45471.8	25	30	7094.43	25		2824.15	1500		176		9280.01	2500		168	3046.7				5455.76				941.685			2342.17			1600000	2720000	4320000	52566.2	4000	56566.2
Guinea	10 October	2001	1.09232	1950.56	0.798672	0.117708	1	38	45471.8	25	30	7094.43	25		2824.15	1500		176		9280.01	2500		168	3046.7				5455.76				941.685			2342.17			1600000	2720000	4320000	52566.2	4000	56566.2
Guinea	11 November	2001	1.09232	1950.56	0.798672	0.117708	1	38	45471.8	25	30	7094.43	25		2824.15	1500		176		9280.01	2500		168	3046.7				5455.76				941.685			2342.17			1600000	2720000	4320000	52566.2	4000	56566.2
Guinea	12 December	2001	1.09232	1950.56	0.798672	0.117708	1	38	45471.8	25	30	7094.43	25		2824.15	1500		176		9280.01	2500		168	3046.7				5455.76				941.685			2342.17			1600000	2720000	4320000	52566.2	4000	56566.2
Guinea	01 January	2002	1.17044	1975.84	0.816287	0.142933	1	38	46135.9	25	30	7296.61	25		4170.9	1500		176		10992.5	2500		168	3323.19				7342.68				1316.56			1871.16			1600000	2720000	4320000	53432.5	4000	57432.5
Guinea	02 February	2002	1.17044	1975.84	0.816287	0.142933	1	38	46135.9	25	30	7296.61	25		4170.9	1500		176		10992.5	2500		168	3323.19				7342.68				1316.56			1871.16			1600000	2720000	4320000	53432.5	4000	57432.5
Guinea	03 March	2002	1.17044	1975.84	0.816287	0.142933	1	38	46135.9	25	30	7296.61	25		4170.9	1500		176		10992.5	2500		168	3323.19				7342.68				1316.56			1871.16			1600000	2720000	4320000	53432.5	4000	57432.5
Guinea	04 April	2002	1.17044	1975.84	0.816287	0.142933	1	38	46135.9	25	30	7296.61	25		4170.9	1500		176		10992.5	2500		168	3323.19				7342.68				1316.56			1871.16			1600000	2720000	4320000	53432.5	4000	57432.5
Guinea	05 May	2002	1.17044	1975.84	0.816287	0.142933	1	38	46135.9	25	30	7296.61	25		4170.9	1500		176		10992.5	2500		168	3323.19				7342.68				1316.56			1871.16			1600000	2720000	4320000	53432.5	4000	57432.5
Guinea	06 June	2002	1.17044	1975.84	0.816287	0.142933	1	38	46135.9	25	30	7296.61	25		4170.9	1500		176		10992.5	2500		168	3323.19				7342.68				1316.56			1871.16			1600000	2720000	4320000	53432.5	4000	57432.5
Guinea	07 July	2002	1.17044	1975.84	0.816287	0.142933	1	38	46135.9	25	30	7296.61	25		4170.9	1500		176		10992.5	2500		168	3323.19				7342.68				1316.56			1871.16			1600000	2720000	4320000	53432.5	4000	57432.5
Guinea	08 August	2002	1.17044	1975.84	0.816287	0.142933	1	38	46135.9	25	30	7296.61	25		4170.9	1500		176		10992.5	2500		168	3323.19				7342.68				1316.56			1871.16			1600000	2720000	4320000	53432.5	4000	57432.5
Guinea	09 September	2002	1.17044	1975.84	0.816287	0.142933	1	38	46135.9	25	30	7296.61	25		4170.9	1500		176		10992.5	2500		168	3323.19				7342.68				1316.56			1871.16			1600000	2720000	4320000	53432.5	4000	57432.5
Guinea	10 October	2002	1.17044	1975.84	0.816287	0.142933	1	38	46135.9	25	30	7296.61	25		4170.9	1500		176		10992.5	2500		168	3323.19				7342.68				1316.56			1871.16			1600000	2720000	4320000	53432.5	4000	57432.5
Guinea	11 November	2002	1.17044	1975.84	0.816287	0.142933	1	38	46135.9	25	30	7296.61	25		4170.9	1500		176		10992.5	2500		168	3323.19				7342.68				1316.56			1871.16			1600000	2720000	4320000	53432.5	4000	57432.5
Guinea	12 December	2002	1.17044	1975.84	0.816287	0.142933	1	38	46135.9	25	30	7296.61	25		4170.9	1500		176		10992.5	2500		168	3323.19				7342.68				1316.56			1871.16			1600000	2720000	4320000	53432.5	4000	57432.5
Guinea	01 January	2003	1.14815	1984.93	0.829114	0.173563	0	38	46809.8	25	30	7504.55	25		2840.62	1500		176		11959.8	2500		168	3856.97				7119.18				1832.49			2212.99			1600000	2720000	4320000	54314.3	4000	58314.3
Guinea	02 February	2003	1.14815	1984.93	0.829114	0.173563	0	38	46809.8	25	30	7504.55	25		2840.62	1500		176		11959.8	2500		168	3856.97				7119.18				1832.49			2212.99			1600000	2720000	4320000	54314.3	4000	58314.3
Guinea	03 March	2003	1.14815	1984.93	0.829114	0.173563	0	38	46809.8	25	30	7504.55	25		2840.62	1500		176		11959.8	2500		168	3856.97				7119.18				1832.49			2212.99			1600000	2720000	4320000	54314.3	4000	58314.3
Guinea	04 April	2003	1.14815	1984.93	0.829114	0.173563	0	38	46809.8	25	30	7504.55	25		2840.62	1500		176		11959.8	2500		168	3856.97				7119.18				1832.49			2212.99			1600000	2720000	4320000	54314.3	4000	58314.3
Guinea	05 May	2003	1.14815	1984.93	0.829114	0.173563	0	38	46809.8	25	30	7504.55	25		2840.62	1500		176		11959.8	2500		168	3856.97				7119.18				1832.49			2212.99			1600000	2720000	4320000	54314.3	4000	58314.3
Guinea	06 June	2003	1.14815	1984.93	0.829114	0.173563	0	38	46809.8	25	30	7504.55	25		2840.62	1500		176		11959.8	2500		168	3856.97				7119.18				1832.49			2212.99			1600000	2720000	4320000	54314.3	4000	58314.3
Guinea	07 July	2003	1.14815	1984.93	0.829114	0.173563	0	38	46809.8	25	30	7504.55	25		2840.62	1500		176		11959.8	2500		168	3856.97				7119.18				1832.49			2212.99			1600000	2720000	4320000	54314.3	4000	58314.3
Guinea	08 August	2003	1.14815	1984.93	0.829114	0.173563	0	38	46809.8	25	30	7504.55	25		2840.62	1500		176		11959.8	2500		168	3856.97				7119.18				1832.49			2212.99			1600000	2720000	4320000	54314.3	4000	58314.3
Guinea	09 September	2003	1.14815	1984.93	0.829114	0.173563	0	38	46809.8	25	30	7504.55	25		2840.62	1500		176		11959.8	2500		168	3856.97				7119.18				1832.49			2212.99			1600000	2720000	4320000	54314.3	4000	58314.3
Guinea	10 October	2003	1.14815	1984.93	0.829114	0.173563	0	38	46809.8	25	30	7504.55	25		2840.62	1500		176		11959.8	2500		168	3856.97				7119.18				1832.49			2212.99			1600000	2720000	4320000	54314.3	4000	58314.3
Guinea	11 November	2003	1.14815	1984.93	0.829114	0.173563	0	38	46809.8	25	30	7504.55	25		2840.62	1500		176		11959.8	2500		168	3856.97				7119.18				1832.49			2212.99			1600000	2720000	4320000	54314.3	4000	58314.3
Guinea	12 December	2003	1.14815	1984.93	0.829114	0.173563	0	38	46809.8	25	30	7504.55	25		2840.62	1500		176		11959.8	2500		168	3856.97				7119.18				1832.49			2212.99			1600000	2720000	4320000	54314.3	4000	58314.3
Guinea	01 January	2004	0.97173	2243.93	0.844758	0.210758	1	34	42494.2	25	23	5917.45	25		4243.81	1500		279		14395.9	2500		209	3728.18				6546.38				1393.02			2681.6			2000000	1900000	3900000	48411.6	4000	52411.6
Guinea	02 February	2004	0.97173	2243.93	0.844758	0.210758	1	34	42494.2	25	23	5917.45	25		4243.81	1500		279		14395.9	2500		209	3728.18				6546.38				1393.02			2681.6			2000000	1900000	3900000	48411.6	4000	52411.6
Guinea	03 March	2004	0.97173	2243.93	0.844758	0.210758	1	34	42494.2	25	23	5917.45	25		4243.81	1500		279		14395.9	2500		209	3728.18				6546.38				1393.02			2681.6			2000000	1900000	3900000	48411.6	4000	52411.6
Guinea	04 April	2004	0.97173	2243.93	0.844758	0.210758	1	34	42494.2	25	23	5917.45	25		4243.81	1500		279		14395.9	2500		209	3728.18				6546.38				1393.02			2681.6			2000000	1900000	3900000	48411.6	4000	52411.6
Guinea	05 May	2004	0.97173	2243.93	0.844758	0.210758	1	34	42494.2	25	23	5917.45	25		4243.81	1500		279		14395.9	2500		209	3728.18				6546.38				1393.02			2681.6			2000000	1900000	3900000	48411.6	4000	52411.6
Guinea	06 June	2004	0.97173	2243.93	0.844758	0.210758	1	34	42494.2	25	23	5917.45	25		4243.81	1500		279		14395.9	2500		209	3728.18				6546.38				1393.02			2681.6			2000000	1900000	3900000	48411.6	4000	52411.6
Guinea	07 July	2004	0.97173	2243.93	0.844758	0.210758	1	34	42494.2	25	23	5917.45	25		4243.81	1500		279		14395.9	2500		209	3728.18				6546.38				1393.02			2681.6			2000000	1900000	3900000	48411.6	4000	52411.6
Guinea	08 August	2004	0.97173	2243.93	0.844758	0.210758	1	34	42494.2	25	23	5917.45	25		4243.81	1500		279		14395.9	2500		209	3728.18				6546.38				1393.02			2681.6			2000000	1900000	3900000	48411.6	4000	52411.6
Guinea	09 September	2004	0.97173	2243.93	0.844758	0.210758	1	34	42494.2	25	23	5917.45	25		4243.81	1500		279		14395.9	2500		209	3728.18				6546.38				1393.02			2681.6			2000000	1900000	3900000	48411.6	4000	52411.6
Guinea	10 October	2004	0.97173	2243.93	0.844758	0.210758	1	34	42494.2	25	23	5917.45	25		4243.81	1500		279		14395.9	2500		209	3728.18				6546.38				1393.02			2681.6			2000000	1900000	3900000	48411.6	4000	52411.6
Guinea	11 November	2004	0.97173	2243.93	0.844758	0.210758	1	34	42494.2	25	23	5917.45	25		4243.81	1500		279		14395.9	2500		209	3728.18				6546.38				1393.02			2681.6			2000000	1900000	3900000	48411.6	4000	52411.6
Guinea	12 December	2004	0.97173	2243.93	0.844758	0.210758	1	34	42494.2	25	23	5917.45	25		4243.81	1500		279		14395.9	2500		209	3728.18				6546.38				1393.02			2681.6			2000000	1900000	3900000	48411.6	4000	52411.6
Guinea	01 January	2005	0.738052	3644.33	0.862254	0.276879	1	34	43114.8	25	23	6086.09	25		1750.86	1500		279		12033.2	3000		208.833	2817.76				6707.28				445.693			4955.38			2200000	1925000	4125000	49200.9	4500	53700.9
Guinea	02 February	2005	0.738052	3644.33	0.862254	0.276879	1	34	43114.8	25	23	6086.09	25		1750.86	1500		279		12033.2	3000		208.833	2817.76				6707.28				445.693			4955.38			2200000	1925000	4125000	49200.9	4500	53700.9
Guinea	03 March	2005	0.738052	3644.33	0.862254	0.276879	1	34	43114.8	25	23	6086.09	25		1750.86	1500		279		12033.2	3000		208.833	2817.76				6707.28				445.693			4955.38			2200000	1925000	4125000	49200.9	4500	53700.9
Guinea	04 April	2005	0.738052	3644.33	0.862254	0.276879	1	34	43114.8	25	23	6086.09	25		1750.86	1500		279		12033.2	3000		208.833	2817.76				6707.28				445.693			4955.38			2200000	1925000	4125000	49200.9	4500	53700.9
Guinea	05 May	2005	0.738052	3644.33	0.862254	0.276879	1	34	43114.8	25	23	6086.09	25		1750.86	1500		279		12033.2	3000		208.833	2817.76				6707.28				445.693			4955.38			2200000	1925000	4125000	49200.9	4500	53700.9
Guinea	06 June	2005	0.738052	3644.33	0.862254	0.276879	1	34	43114.8	25	23	6086.09	25		1750.86	1500		279		12033.2	3000		208.833	2817.76				6707.28				445.693			4955.38			2200000	1925000	4125000	49200.9	4500	53700.9
Guinea	07 July	2005	0.738052	3644.33	0.862254	0.276879	1	34	43114.8	25	23	6086.09	25		1750.86	1500		279		12033.2	3000		208.833	2817.76				6707.28				445.693			4955.38			2200000	1925000	4125000	49200.9	4500	53700.9
Guinea	08 August	2005	0.738052	3644.33	0.862254	0.276879	1	34	43114.8	25	23	6086.09	25		1750.86	1500		279		12033.2	3000		208.833	2817.76				6707.28				445.693			4955.38			2200000	1925000	4125000	49200.9	4500	53700.9
Guinea	09 September	2005	0.738052	3644.33	0.862254	0.276879	1	34	43114.8	25	23	6086.09	25		1750.86	1500		279		12033.2	3000		208.833	2817.76				6707.28				445.693			4955.38			2200000	1925000	4125000	49200.9	4500	53700.9
Guinea	10 October	2005	0.738052	3644.33	0.862254	0.276879	1	34	43114.8	25	23	6086.09	25		1750.86	1500		279		12033.2	3000		208.833	2817.76				6707.28				445.693			4955.38			2200000	1925000	4125000	49200.9	4500	53700.9
Guinea	11 November	2005	0.738052	3644.33	0.862254	0.276879	1	34	43114.8	25	23	6086.09	25		1750.86	1500		279		12033.2	3000		208.833	2817.76				6707.28				445.693			4955.38			2200000	1925000	4125000	49200.9	4500	53700.9
Guinea	12 December	2005	0.738052	3644.33	0.862254	0.276879	1	34	43114.8	25	23	6086.09	25		1750.86	1500		279		12033.2	3000		208.833	2817.76				6707.28				445.693			4955.38			2200000	1925000	4125000	49200.9	4500	53700.9
Guinea	01 January	2006	0.764877	5148.75	0.882796	0.372944	1	34	43744.5	25	23	6259.54	25		1726.63	1500		279		12012.2	3500		208.714	9003.63				6432.48				570.152			4487.29			2300000	1950000	4250000	50004.1	5000	55004.1
Guinea	02 February	2006	0.764877	5148.75	0.882796	0.372944	1	34	43744.5	25	23	6259.54	25		1726.63	1500		279		12012.2	3500		208.714	9003.63				6432.48				570.152			4487.29			2300000	1950000	4250000	50004.1	5000	55004.1
Guinea	03 March	2006	0.764877	5148.75	0.882796	0.372944	1	34	43744.5	25	23	6259.54	25		1726.63	1500		279		12012.2	3500		208.714	9003.63				6432.48				570.152			4487.29			2300000	1950000	4250000	50004.1	5000	55004.1
Guinea	04 April	2006	0.764877	5148.75	0.882796	0.372944	1	34	43744.5	25	23	6259.54	25		1726.63	1500		279		12012.2	3500		208.714	9003.63				6432.48				570.152			4487.29			2300000	1950000	4250000	50004.1	5000	55004.1
Guinea	05 May	2006	0.764877	5148.75	0.882796	0.372944	1	34	43744.5	25	23	6259.54	25		1726.63	1500		279		12012.2	3500		208.714	9003.63				6432.48				570.152			4487.29			2300000	1950000	4250000	50004.1	5000	55004.1
Guinea	06 June	2006	0.764877	5148.75	0.882796	0.372944	1	34	43744.5	25	23	6259.54	25		1726.63	1500		279		12012.2	3500		208.714	9003.63				6432.48				570.152			4487.29			2300000	1950000	4250000	50004.1	5000	55004.1
Guinea	07 July	2006	0.764877	5148.75	0.882796	0.372944	1	34	43744.5	25	23	6259.54	25		1726.63	1500		279		12012.2	3500		208.714	9003.63				6432.48				570.152			4487.29			2300000	1950000	4250000	50004.1	5000	55004.1
Guinea	08 August	2006	0.764877	5148.75	0.882796	0.372944	1	34	43744.5	25	23	6259.54	25		1726.63	1500		279		12012.2	3500		208.714	9003.63				6432.48				570.152			4487.29			2300000	1950000	4250000	50004.1	5000	55004.1
Guinea	09 September	2006	0.764877	5148.75	0.882796	0.372944	1	34	43744.5	25	23	6259.54	25		1726.63	1500		279		12012.2	3500		208.714	9003.63				6432.48				570.152			4487.29			2300000	1950000	4250000	50004.1	5000	55004.1
Guinea	10 October	2006	0.764877	5148.75	0.882796	0.372944	1	34	43744.5	25	23	6259.54	25		1726.63	1500		279		12012.2	3500		208.714	9003.63				6432.48				570.152			4487.29			2300000	1950000	4250000	50004.1	5000	55004.1
Guinea	11 November	2006	0.764877	5148.75	0.882796	0.372944	1	34	43744.5	25	23	6259.54	25		1726.63	1500		279		12012.2	3500		208.714	9003.63				6432.48				570.152			4487.29			2300000	1950000	4250000	50004.1	5000	55004.1
Guinea	12 December	2006	0.764877	5148.75	0.882796	0.372944	1	34	43744.5	25	23	6259.54	25		1726.63	1500		279		12012.2	3500		208.714	9003.63				6432.48				570.152			4487.29			2300000	1950000	4250000	50004.1	5000	55004.1
Guinea	01 January	2007	0.863924	4197.75	0.90406	0.45814	1	34	44383.4	25	23	6437.93	25		1772.19	1500		279			3500		208.714															2300000	1950000	4250000	50821.4	5000	55821.4
Guinea	02 February	2007	0.863924	4197.75	0.90406	0.45814	1	34	44383.4	25	23	6437.93	25		1772.19	1500		279			3500		208.714															2300000	1950000	4250000	50821.4	5000	55821.4
Guinea	03 March	2007	0.863924	4197.75	0.90406	0.45814	1	34	44383.4	25	23	6437.93	25		1772.19	1500		279			3500		208.714															2300000	1950000	4250000	50821.4	5000	55821.4
Guinea	04 April	2007	0.863924	4197.75	0.90406	0.45814	1	34	44383.4	25	23	6437.93	25		1772.19	1500		279			3500		208.714															2300000	1950000	4250000	50821.4	5000	55821.4
Guinea	05 May	2007	0.863924	4197.75	0.90406	0.45814	1	34	44383.4	25	23	6437.93	25		1772.19	1500		279			3500		208.714															2300000	1950000	4250000	50821.4	5000	55821.4
Guinea	06 June	2007	0.863924	4197.75	0.90406	0.45814	1	34	44383.4	25	23	6437.93	25		1772.19	1500		279			3500		208.714															2300000	1950000	4250000	50821.4	5000	55821.4
Guinea	07 July	2007	0.863924	4197.75	0.90406	0.45814	1	34	44383.4	25	23	6437.93	25		1772.19	1500		279			3500		208.714															2300000	1950000	4250000	50821.4	5000	55821.4
Guinea	08 August	2007	0.863924	4197.75	0.90406	0.45814	1	34	44383.4	25	23	6437.93	25		1772.19	1500		279			3500		208.714															2300000	1950000	4250000	50821.4	5000	55821.4
Guinea	09 September	2007	0.863924	4197.75	0.90406	0.45814	1	34	44383.4	25	23	6437.93	25		1772.19	1500		279			3500		208.714															2300000	1950000	4250000	50821.4	5000	55821.4
Guinea	10 October	2007	0.863924	4197.75	0.90406	0.45814	1	34	44383.4	25	23	6437.93	25		1772.19	1500		279			3500		208.714															2300000	1950000	4250000	50821.4	5000	55821.4
Guinea	11 November	2007	0.863924	4197.75	0.90406	0.45814	1	34	44383.4	25	23	6437.93	25		1772.19	1500		279			3500		208.714															2300000	1950000	4250000	50821.4	5000	55821.4
Guinea	12 December	2007	0.863924	4197.75	0.90406	0.45814	1	34	44383.4	25	23	6437.93	25		1772.19	1500		279			3500		208.714															2300000	1950000	4250000	50821.4	5000	55821.4
Guinea	01 January	2008	0.944328	4601.69	0.924122	0.542365	1	34	45031.7	25	23	6621.4	25		1817.76	1500		279			3500		208.714															2300000	1950000	4250000	51653.1	5000	56653.1
Guinea	02 February	2008	0.944328	4601.69	0.924122	0.542365	1	34	45031.7	25	23	6621.4	25		1817.76	1500		279			3500		208.714															2300000	1950000	4250000	51653.1	5000	56653.1
Guinea	03 March	2008	0.944328	4601.69	0.924122	0.542365	1	34	45031.7	25	23	6621.4	25		1817.76	1500		279			3500		208.714															2300000	1950000	4250000	51653.1	5000	56653.1
Guinea	04 April	2008	0.944328	4601.69	0.924122	0.542365	1	34	45031.7	25	23	6621.4	25		1817.76	1500		279			3500		208.714															2300000	1950000	4250000	51653.1	5000	56653.1
Guinea	05 May	2008	0.944328	4601.69	0.924122	0.542365	1	34	45031.7	25	23	6621.4	25		1817.76	1500		279			3500		208.714															2300000	1950000	4250000	51653.1	5000	56653.1
Guinea	06 June	2008	0.944328	4601.69	0.924122	0.542365	1	34	45031.7	25	23	6621.4	25		1817.76	1500		279			3500		208.714															2300000	1950000	4250000	51653.1	5000	56653.1
Guinea	07 July	2008	0.944328	4601.69	0.924122	0.542365	1	34	45031.7	25	23	6621.4	25		1817.76	1500		279			3500		208.714															2300000	1950000	4250000	51653.1	5000	56653.1
Guinea	08 August	2008	0.944328	4601.69	0.924122	0.542365	1	34	45031.7	25	23	6621.4	25		1817.76	1500		279			3500		208.714															2300000	1950000	4250000	51653.1	5000	56653.1
Guinea	09 September	2008	0.944328	4601.69	0.924122	0.542365	1	34	45031.7	25	23	6621.4	25		1817.76	1500		279			3500		208.714															2300000	1950000	4250000	51653.1	5000	56653.1
Guinea	10 October	2008	0.944328	4601.69	0.924122	0.542365	1	34	45031.7	25	23	6621.4	25		1817.76	1500		279			3500		208.714															2300000	1950000	4250000	51653.1	5000	56653.1
Guinea	11 November	2008	0.944328	4601.69	0.924122	0.542365	1	34	45031.7	25	23	6621.4	25		1817.76	1500		279			3500		208.714															2300000	1950000	4250000	51653.1	5000	56653.1
Guinea	12 December	2008	0.944328	4601.69	0.924122	0.542365	1	34	45031.7	25	23	6621.4	25		1817.76	1500		279			3500		208.714															2300000	1950000	4250000	51653.1	5000	56653.1
Guinea	01 January	2009	1.07281	4801.08	0.956619	0.567772	1	28	37626.6	35	12	3553.09	25	5000	1863.32																							325000	725000	1050000	41179.7	0	41179.7
Guinea	02 February	2009	1.07281	4801.08	0.956619	0.567772	1	28	37626.6	35	12	3553.09	25	5000	1863.32																							325000	725000	1050000	41179.7	0	41179.7
Guinea	03 March	2009	1.07281	4801.08	0.956619	0.567772	1	28	37626.6	35	12	3553.09	25	5000	1863.32																							325000	725000	1050000	41179.7	0	41179.7
Guinea	04 April	2009	1.07281	4801.08	0.956619	0.567772	1	28	37626.6	35	12	3553.09	25	5000	1863.32																							325000	725000	1050000	41179.7	0	41179.7
Guinea	05 May	2009	1.07281	4801.08	0.956619	0.567772	1	28	37626.6	35	12	3553.09	25	5000	1863.32																							325000	725000	1050000	41179.7	0	41179.7
Guinea	06 June	2009	1.07281	4801.08	0.956619	0.567772	1	28	37626.6	35	12	3553.09	25	5000	1863.32																							325000	725000	1050000	41179.7	0	41179.7
Guinea	07 July	2009	1.07281	4801.08	0.956619	0.567772	1	28	37626.6	35	12	3553.09	25	5000	1863.32																							325000	725000	1050000	41179.7	0	41179.7
Guinea	08 August	2009	1.07281	4801.08	0.956619	0.567772	1	28	37626.6	35	12	3553.09	25	5000	1863.32																							325000	725000	1050000	41179.7	0	41179.7
Guinea	09 September	2009	1.07281	4801.08	0.956619	0.567772	1	28	37626.6	35	12	3553.09	25	5000	1863.32																							325000	725000	1050000	41179.7	0	41179.7
Guinea	10 October	2009	1.07281	4801.08	0.956619	0.567772	1	28	37626.6	35	12	3553.09	25	5000	1863.32																							325000	725000	1050000	41179.7	0	41179.7
Guinea	11 November	2009	1.07281	4801.08	0.956619	0.567772	1	28	37626.6	35	12	3553.09	25	5000	1863.32																							325000	725000	1050000	41179.7	0	41179.7
Guinea	12 December	2009	1.07281	4801.08	0.956619	0.567772	1	28	37626.6	35	12	3553.09	25	5000	1863.32																							325000	725000	1050000	41179.7	0	41179.7
Guinea	01 January	2010	1.35173	5726.07	0.958046	0.65556	0	28	38176.1	35	12	3654.35	25	5000	1908.88																							325000	525000	850000	41830.5	0	41830.5
Guinea	02 February	2010	1.35173	5726.07	0.958046	0.65556	0	28	38176.1	35	12	3654.35	25	5000	1908.88																							325000	525000	850000	41830.5	0	41830.5
Guinea	03 March	2010	1.35173	5726.07	0.958046	0.65556	0	28	38176.1	35	12	3654.35	25	5000	1908.88																							325000	525000	850000	41830.5	0	41830.5
Guinea	04 April	2010	1.35173	5726.07	0.958046	0.65556	0	28	38176.1	35	12	3654.35	25	5000	1908.88																							325000	525000	850000	41830.5	0	41830.5
Guinea	05 May	2010	1.35173	5726.07	0.958046	0.65556	0	28	38176.1	35	12	3654.35	25	5000	1908.88																							325000	525000	850000	41830.5	0	41830.5
Guinea	06 June	2010	1.35173	5726.07	0.958046	0.65556	0	28	38176.1	35	12	3654.35	25	5000	1908.88																							325000	525000	850000	41830.5	0	41830.5
Guinea	07 July	2010	1.35173	5726.07	0.958046	0.65556	0	28	38176.1	35	12	3654.35	25	5000	1908.88																							325000	525000	850000	41830.5	0	41830.5
Guinea	08 August	2010	1.35173	5726.07	0.958046	0.65556	0	28	38176.1	35	12	3654.35	25	5000	1908.88																							325000	525000	850000	41830.5	0	41830.5
Guinea	09 September	2010	1.35173	5726.07	0.958046	0.65556	0	28	38176.1	35	12	3654.35	25	5000	1908.88																							325000	525000	850000	41830.5	0	41830.5
Guinea	10 October	2010	1.35173	5726.07	0.958046	0.65556	0	28	38176.1	35	12	3654.35	25	5000	1908.88																							325000	525000	850000	41830.5	0	41830.5
Guinea	11 November	2010	1.35173	5726.07	0.958046	0.65556	0	28	38176.1	35	12	3654.35	25	5000	1908.88																							325000	525000	850000	41830.5	0	41830.5
Guinea	12 December	2010	1.35173	5726.07	0.958046	0.65556	0	28	38176.1	35	12	3654.35	25	5000	1908.88																							325000	525000	850000	41830.5	0	41830.5
Guinea	01 January	2011	1.39219	6658.03	0.97311	0.795526	0	28	38733.7	35	12	3758.5	25	5000	1954.44																							325000	525000	850000	42492.2	0	42492.2
Guinea	02 February	2011	1.39219	6658.03	0.97311	0.795526	0	28	38733.7	35	12	3758.5	25	5000	1954.44																							325000	525000	850000	42492.2	0	42492.2
Guinea	03 March	2011	1.39219	6658.03	0.97311	0.795526	0	28	38733.7	35	12	3758.5	25	5000	1954.44																							325000	525000	850000	42492.2	0	42492.2
Guinea	04 April	2011	1.39219	6658.03	0.97311	0.795526	0	28	38733.7	35	12	3758.5	25	5000	1954.44																							325000	525000	850000	42492.2	0	42492.2
Guinea	05 May	2011	1.39219	6658.03	0.97311	0.795526	0	28	38733.7	35	12	3758.5	25	5000	1954.44																							325000	525000	850000	42492.2	0	42492.2
Guinea	06 June	2011	1.39219	6658.03	0.97311	0.795526	0	28	38733.7	35	12	3758.5	25	5000	1954.44																							325000	525000	850000	42492.2	0	42492.2
Guinea	07 July	2011	1.39219	6658.03	0.97311	0.795526	0	28	38733.7	35	12	3758.5	25	5000	1954.44																							325000	525000	850000	42492.2	0	42492.2
Guinea	08 August	2011	1.39219	6658.03	0.97311	0.795526	0	28	38733.7	35	12	3758.5	25	5000	1954.44																							325000	525000	850000	42492.2	0	42492.2
Guinea	09 September	2011	1.39219	6658.03	0.97311	0.795526	0	28	38733.7	35	12	3758.5	25	5000	1954.44																							325000	525000	850000	42492.2	0	42492.2
Guinea	10 October	2011	1.39219	6658.03	0.97311	0.795526	0	28	38733.7	35	12	3758.5	25	5000	1954.44																							325000	525000	850000	42492.2	0	42492.2
Guinea	11 November	2011	1.39219	6658.03	0.97311	0.795526	0	28	38733.7	35	12	3758.5	25	5000	1954.44																							325000	525000	850000	42492.2	0	42492.2
Guinea	12 December	2011	1.39219	6658.03	0.97311	0.795526	0	28	38733.7	35	12	3758.5	25	5000	1954.44																							325000	525000	850000	42492.2	0	42492.2
Guinea	01 January	2012	1.28098	6911.32	1	1	0	28	39299.5	35	12	3865.61	25	5000	2000																							325000	525000	850000	43165.1	0	43165.1
Guinea	02 February	2012	1.28098	6911.32	1	1	0	28	39299.5	35	12	3865.61	25	5000	2000																							325000	525000	850000	43165.1	0	43165.1
Guinea	03 March	2012	1.28098	6911.32	1	1	0	28	39299.5	35	12	3865.61	25	5000	2000																							325000	525000	850000	43165.1	0	43165.1
Guinea	04 April	2012	1.28098	6911.32	1	1	0	28	39299.5	35	12	3865.61	25	5000	2000																							325000	525000	850000	43165.1	0	43165.1
Guinea	05 May	2012	1.28098	6911.32	1	1	0	28	39299.5	35	12	3865.61	25	5000	2000																							325000	525000	850000	43165.1	0	43165.1
Guinea	06 June	2012	1.28098	6911.32	1	1	0	28	39299.5	35	12	3865.61	25	5000	2000																							325000	525000	850000	43165.1	0	43165.1
Guinea	07 July	2012	1.28098	6911.32	1	1	0	28	39299.5	35	12	3865.61	25	5000	2000																							325000	525000	850000	43165.1	0	43165.1
Guinea	08 August	2012	1.28098	6911.32	1	1	0	28	39299.5	35	12	3865.61	25	5000	2000																							325000	525000	850000	43165.1	0	43165.1
Guinea	09 September	2012	1.28098	6911.32	1	1	0	28	39299.5	35	12	3865.61	25	5000	2000																							325000	525000	850000	43165.1	0	43165.1
Guinea	10 October	2012	1.28098	6911.32	1	1	0	28	39299.5	35	12	3865.61	25	5000	2000																							325000	525000	850000	43165.1	0	43165.1
Guinea	11 November	2012	1.28098	6911.32	1	1	0	28	39299.5	35	12	3865.61	25	5000	2000																							325000	525000	850000	43165.1	0	43165.1
Guinea	12 December	2012	1.28098	6911.32	1	1	0	28	39299.5	35	12	3865.61	25	5000	2000																							325000	525000	850000	43165.1	0	43165.1
Guinea-Bissau	03 March	1980	1.32656	0.520167	0.298854	0.000444923	1		23000	6.09796					4200.89					13448.6	6500		64.0286	5371.42				13503				503.316			934.021			975674	87500	1.06317e+06	23000	6500	29500
Guinea-Bissau	04 April	1980	1.32656	0.520167	0.298854	0.000444923	1		23000	6.09796					4200.89					13448.6	6500		64.0286	5371.42				13503				503.316			934.021			975674	87500	1.06317e+06	23000	6500	29500
Guinea-Bissau	05 May	1980	1.32656	0.520167	0.298854	0.000444923	1		23000	6.09796					4200.89					13448.6	6500		64.0286	5371.42				13503				503.316			934.021			975674	87500	1.06317e+06	23000	6500	29500
Guinea-Bissau	06 June	1980	1.32656	0.520167	0.298854	0.000444923	1		23000	6.09796					4200.89					13448.6	6500		64.0286	5371.42				13503				503.316			934.021			975674	87500	1.06317e+06	23000	6500	29500
Guinea-Bissau	07 July	1980	1.32656	0.520167	0.298854	0.000444923	1		23000	6.09796					4200.89					13448.6	6500		64.0286	5371.42				13503				503.316			934.021			975674	87500	1.06317e+06	23000	6500	29500
Guinea-Bissau	08 August	1980	1.32656	0.520167	0.298854	0.000444923	1		23000	6.09796					4200.89					13448.6	6500		64.0286	5371.42				13503				503.316			934.021			975674	87500	1.06317e+06	23000	6500	29500
Guinea-Bissau	09 September	1980	1.32656	0.520167	0.298854	0.000444923	1		23000	6.09796					4200.89					13448.6	6500		64.0286	5371.42				13503				503.316			934.021			975674	87500	1.06317e+06	23000	6500	29500
Guinea-Bissau	10 October	1980	1.32656	0.520167	0.298854	0.000444923	1		23000	6.09796					4200.89					13448.6	6500		64.0286	5371.42				13503				503.316			934.021			975674	87500	1.06317e+06	23000	6500	29500
Guinea-Bissau	11 November	1980	1.32656	0.520167	0.298854	0.000444923	1		23000	6.09796					4200.89					13448.6	6500		64.0286	5371.42				13503				503.316			934.021			975674	87500	1.06317e+06	23000	6500	29500
Guinea-Bissau	12 December	1980	1.32656	0.520167	0.298854	0.000444923	1		23000	6.09796					4200.89					13448.6	6500		64.0286	5371.42				13503				503.316			934.021			975674	87500	1.06317e+06	23000	6500	29500
Guinea-Bissau	01 January	1981	1.39423	0.574442	0.343519	0.000705528	1		23000	6.09796					3778.19					11434.6	6500		64.0286	4524.26				11407.2				524.95			1435.21			975674	87500	1.06317e+06	23000	6500	29500
Guinea-Bissau	02 February	1981	1.39423	0.574442	0.343519	0.000705528	1		23000	6.09796					3778.19					11434.6	6500		64.0286	4524.26				11407.2				524.95			1435.21			975674	87500	1.06317e+06	23000	6500	29500
Guinea-Bissau	03 March	1981	1.39423	0.574442	0.343519	0.000705528	1		23000	6.09796					3778.19					11434.6	6500		64.0286	4524.26				11407.2				524.95			1435.21			975674	87500	1.06317e+06	23000	6500	29500
Guinea-Bissau	04 April	1981	1.39423	0.574442	0.343519	0.000705528	1		23000	6.09796					3778.19					11434.6	6500		64.0286	4524.26				11407.2				524.95			1435.21			975674	87500	1.06317e+06	23000	6500	29500
Guinea-Bissau	05 May	1981	1.39423	0.574442	0.343519	0.000705528	1		23000	6.09796					3778.19					11434.6	6500		64.0286	4524.26				11407.2				524.95			1435.21			975674	87500	1.06317e+06	23000	6500	29500
Guinea-Bissau	06 June	1981	1.39423	0.574442	0.343519	0.000705528	1		23000	6.09796					3778.19					11434.6	6500		64.0286	4524.26				11407.2				524.95			1435.21			975674	87500	1.06317e+06	23000	6500	29500
Guinea-Bissau	07 July	1981	1.39423	0.574442	0.343519	0.000705528	1		23000	6.09796					3778.19					11434.6	6500		64.0286	4524.26				11407.2				524.95			1435.21			975674	87500	1.06317e+06	23000	6500	29500
Guinea-Bissau	08 August	1981	1.39423	0.574442	0.343519	0.000705528	1		23000	6.09796					3778.19					11434.6	6500		64.0286	4524.26				11407.2				524.95			1435.21			975674	87500	1.06317e+06	23000	6500	29500
Guinea-Bissau	09 September	1981	1.39423	0.574442	0.343519	0.000705528	1		23000	6.09796					3778.19					11434.6	6500		64.0286	4524.26				11407.2				524.95			1435.21			975674	87500	1.06317e+06	23000	6500	29500
Guinea-Bissau	10 October	1981	1.39423	0.574442	0.343519	0.000705528	1		23000	6.09796					3778.19					11434.6	6500		64.0286	4524.26				11407.2				524.95			1435.21			975674	87500	1.06317e+06	23000	6500	29500
Guinea-Bissau	11 November	1981	1.39423	0.574442	0.343519	0.000705528	1		23000	6.09796					3778.19					11434.6	6500		64.0286	4524.26				11407.2				524.95			1435.21			975674	87500	1.06317e+06	23000	6500	29500
Guinea-Bissau	12 December	1981	1.39423	0.574442	0.343519	0.000705528	1		23000	6.09796					3778.19					11434.6	6500		64.0286	4524.26				11407.2				524.95			1435.21			975674	87500	1.06317e+06	23000	6500	29500
Guinea-Bissau	01 January	1982	1.47062	0.613324	0.384929	0.00111878	1		23000	6.09796					4607.37					11242.7	6500		64.0286	4611.2				9238.98				1142.57			1174.34			975674	87500	1.06317e+06	23000	6500	29500
Guinea-Bissau	02 February	1982	1.47062	0.613324	0.384929	0.00111878	1		23000	6.09796					4607.37					11242.7	6500		64.0286	4611.2				9238.98				1142.57			1174.34			975674	87500	1.06317e+06	23000	6500	29500
Guinea-Bissau	03 March	1982	1.47062	0.613324	0.384929	0.00111878	1		23000	6.09796					4607.37					11242.7	6500		64.0286	4611.2				9238.98				1142.57			1174.34				87500	87500	23000	6500	29500
Guinea-Bissau	04 April	1982	1.47062	0.613324	0.384929	0.00111878	1		23000	6.09796					4607.37					11242.7	6500		64.0286	4611.2				9238.98				1142.57			1174.34				87500	87500	23000	6500	29500
Guinea-Bissau	05 May	1982	1.47062	0.613324	0.384929	0.00111878	1		23000	6.09796					4607.37					11242.7	6500		64.0286	4611.2				9238.98				1142.57			1174.34				87500	87500	23000	6500	29500
Guinea-Bissau	06 June	1982	1.47062	0.613324	0.384929	0.00111878	1		23000	6.09796					4607.37					11242.7	6500		64.0286	4611.2				9238.98				1142.57			1174.34				87500	87500	23000	6500	29500
Guinea-Bissau	07 July	1982	1.47062	0.613324	0.384929	0.00111878	1		23000	6.09796					4607.37					11242.7	6500		64.0286	4611.2				9238.98				1142.57			1174.34				87500	87500	23000	6500	29500
Guinea-Bissau	08 August	1982	1.47062	0.613324	0.384929	0.00111878	1		23000	6.09796					4607.37					11242.7	6500		64.0286	4611.2				9238.98				1142.57			1174.34				87500	87500	23000	6500	29500
Guinea-Bissau	09 September	1982	1.47062	0.613324	0.384929	0.00111878	1		23000	6.09796					4607.37					11242.7	6500		64.0286	4611.2				9238.98				1142.57			1174.34				87500	87500	23000	6500	29500
Guinea-Bissau	10 October	1982	1.47062	0.613324	0.384929	0.00111878	1		23000	6.09796					4607.37					11242.7	6500		64.0286	4611.2				9238.98				1142.57			1174.34				87500	87500	23000	6500	29500
Guinea-Bissau	11 November	1982	1.47062	0.613324	0.384929	0.00111878	1		23000	6.09796					4607.37					11242.7	6500		64.0286	4611.2				9238.98				1142.57			1174.34				87500	87500	23000	6500	29500
Guinea-Bissau	12 December	1982	1.47062	0.613324	0.384929	0.00111878	1		23000	6.09796					4607.37					11242.7	6500		64.0286	4611.2				9238.98				1142.57			1174.34				87500	87500	23000	6500	29500
Guinea-Bissau	06 June	1983	1.37062	0.64767	0.419995	0.00177408	1	25	23043.5	20	25	3565.09	20		2410.16					9311.1	7500		110	3513.72				8267.18				1001.16			679.735			1425000	366667	1.79167e+06	26608.5	7500	34108.5
Guinea-Bissau	07 July	1983	1.37062	0.64767	0.419995	0.00177408	1	25	23043.5	20	25	3565.09	20		2410.16					9311.1	7500		110	3513.72				8267.18				1001.16			679.735			1425000	366667	1.79167e+06	26608.5	7500	34108.5
Guinea-Bissau	08 August	1983	1.37062	0.64767	0.419995	0.00177408	1	25	23043.5	20	25	3565.09	20		2410.16					9311.1	7500		110	3513.72				8267.18				1001.16			679.735			1425000	366667	1.79167e+06	26608.5	7500	34108.5
Guinea-Bissau	09 September	1983	1.37062	0.64767	0.419995	0.00177408	1	25	23043.5	20	25	3565.09	20		2410.16					9311.1	7500		110	3513.72				8267.18				1001.16			679.735			1425000	366667	1.79167e+06	26608.5	7500	34108.5
Guinea-Bissau	10 October	1983	1.37062	0.64767	0.419995	0.00177408	1	25	23043.5	20	25	3565.09	20		2410.16					9311.1	7500		110	3513.72				8267.18				1001.16			679.735			1425000	366667	1.79167e+06	26608.5	7500	34108.5
Guinea-Bissau	11 November	1983	1.37062	0.64767	0.419995	0.00177408	1	25	23043.5	20	25	3565.09	20		2410.16					9311.1	7500		110	3513.72				8267.18				1001.16			679.735			1425000	366667	1.79167e+06	26608.5	7500	34108.5
Guinea-Bissau	12 December	1983	1.37062	0.64767	0.419995	0.00177408	1	25	23043.5	20	25	3565.09	20		2410.16					9311.1	7500		110	3513.72				8267.18				1001.16			679.735			1425000	366667	1.79167e+06	26608.5	7500	34108.5
Guinea-Bissau	01 January	1984	1.25586	1.60863	0.445542	0.00281321	1	25	23380	20	25	3666.69	20		2355.96					7336.48	7500		110	3219.86				7152.98				552.862			462.946			1425000	366667	1.79167e+06	27046.7	7500	34546.7
Guinea-Bissau	02 February	1984	1.25586	1.60863	0.445542	0.00281321	1	25	23380	20	25	3666.69	20		2355.96					7336.48	7500		110	3219.86				7152.98				552.862			462.946			1425000	366667	1.79167e+06	27046.7	7500	34546.7
Guinea-Bissau	03 March	1984	1.25586	1.60863	0.445542	0.00281321	1	25	23380	20	25	3666.69	20		2355.96					7336.48	7500		110	3219.86				7152.98				552.862			462.946			1425000	366667	1.79167e+06	27046.7	7500	34546.7
Guinea-Bissau	04 April	1984	1.25586	1.60863	0.445542	0.00281321	1	25	23380	20	25	3666.69	20		2355.96					7336.48	7500		110	3219.86				7152.98				552.862			462.946			1425000	366667	1.79167e+06	27046.7	7500	34546.7
Guinea-Bissau	05 May	1984	1.25586	1.60863	0.445542	0.00281321	1	25	23380	20	25	3666.69	20		2355.96					7336.48	7500		110	3219.86				7152.98				552.862			462.946			1425000	366667	1.79167e+06	27046.7	7500	34546.7
Guinea-Bissau	06 June	1984	1.25586	1.60863	0.445542	0.00281321	1	25	23380	20	25	3666.69	20		2355.96					7336.48	7500		110	3219.86				7152.98				552.862			462.946			1425000	366667	1.79167e+06	27046.7	7500	34546.7
Guinea-Bissau	07 July	1984	1.25586	1.60863	0.445542	0.00281321	1	25	23380	20	25	3666.69	20		2355.96					7336.48	7500		110	3219.86				7152.98				552.862			462.946			1425000	366667	1.79167e+06	27046.7	7500	34546.7
Guinea-Bissau	08 August	1984	1.25586	1.60863	0.445542	0.00281321	1	25	23380	20	25	3666.69	20		2355.96					7336.48	7500		110	3219.86				7152.98				552.862			462.946			1425000	366667	1.79167e+06	27046.7	7500	34546.7
Guinea-Bissau	09 September	1984	1.25586	1.60863	0.445542	0.00281321	1	25	23380	20	25	3666.69	20		2355.96					7336.48	7500		110	3219.86				7152.98				552.862			462.946			1425000	366667	1.79167e+06	27046.7	7500	34546.7
Guinea-Bissau	10 October	1984	1.25586	1.60863	0.445542	0.00281321	1	25	23380	20	25	3666.69	20		2355.96					7336.48	7500		110	3219.86				7152.98				552.862			462.946			1425000	366667	1.79167e+06	27046.7	7500	34546.7
Guinea-Bissau	11 November	1984	1.25586	1.60863	0.445542	0.00281321	1	25	23380	20	25	3666.69	20		2355.96					7336.48	7500		110	3219.86				7152.98				552.862			462.946			1425000	366667	1.79167e+06	27046.7	7500	34546.7
Guinea-Bissau	12 December	1984	1.25586	1.60863	0.445542	0.00281321	1	25	23380	20	25	3666.69	20		2355.96					7336.48	7500		110	3219.86				7152.98				552.862			462.946			1425000	366667	1.79167e+06	27046.7	7500	34546.7
Guinea-Bissau	01 January	1985	1.24498	2.45026	0.475113	0.004461	1	25	23721.5	20	25	3771.18	20		2319.79					7026.05	7500		110	3237.86				7422.33				606.705			506.815			1425000	366667	1.79167e+06	27492.7	7500	34992.7
Guinea-Bissau	02 February	1985	1.24498	2.45026	0.475113	0.004461	1	25	23721.5	20	25	3771.18	20		2319.79					7026.05	7500		110	3237.86				7422.33				606.705			506.815			1425000	366667	1.79167e+06	27492.7	7500	34992.7
Guinea-Bissau	03 March	1985	1.24498	2.45026	0.475113	0.004461	1	25	23721.5	20	25	3771.18	20		2319.79					7026.05	7500		110	3237.86				7422.33				606.705			506.815			1425000	366667	1.79167e+06	27492.7	7500	34992.7
Guinea-Bissau	04 April	1985	1.24498	2.45026	0.475113	0.004461	1	25	23721.5	20	25	3771.18	20		2319.79					7026.05	7500		110	3237.86				7422.33				606.705			506.815			1425000	366667	1.79167e+06	27492.7	7500	34992.7
Guinea-Bissau	05 May	1985	1.24498	2.45026	0.475113	0.004461	1	25	23721.5	20	25	3771.18	20		2319.79					7026.05	7500		110	3237.86				7422.33				606.705			506.815			1425000	366667	1.79167e+06	27492.7	7500	34992.7
Guinea-Bissau	06 June	1985	1.24498	2.45026	0.475113	0.004461	1	25	23721.5	20	25	3771.18	20		2319.79					7026.05	7500		110	3237.86				7422.33				606.705			506.815			1425000	366667	1.79167e+06	27492.7	7500	34992.7
Guinea-Bissau	07 July	1985	1.24498	2.45026	0.475113	0.004461	1	25	23721.5	20	25	3771.18	20		2319.79					7026.05	7500		110	3237.86				7422.33				606.705			506.815			1425000	366667	1.79167e+06	27492.7	7500	34992.7
Guinea-Bissau	08 August	1985	1.24498	2.45026	0.475113	0.004461	1	25	23721.5	20	25	3771.18	20		2319.79					7026.05	7500		110	3237.86				7422.33				606.705			506.815			1425000	366667	1.79167e+06	27492.7	7500	34992.7
Guinea-Bissau	09 September	1985	1.24498	2.45026	0.475113	0.004461	1	25	23721.5	20	25	3771.18	20		2319.79					7026.05	7500		110	3237.86				7422.33				606.705			506.815			1425000	366667	1.79167e+06	27492.7	7500	34992.7
Guinea-Bissau	10 October	1985	1.24498	2.45026	0.475113	0.004461	1	25	23721.5	20	25	3771.18	20		2319.79					7026.05	7500		110	3237.86				7422.33				606.705			506.815			1425000	366667	1.79167e+06	27492.7	7500	34992.7
Guinea-Bissau	11 November	1985	1.24498	2.45026	0.475113	0.004461	1	25	23721.5	20	25	3771.18	20		2319.79					7026.05	7500		110	3237.86				7422.33				606.705			506.815			1425000	366667	1.79167e+06	27492.7	7500	34992.7
Guinea-Bissau	12 December	1985	1.24498	2.45026	0.475113	0.004461	1	25	23721.5	20	25	3771.18	20		2319.79					7026.05	7500		110	3237.86				7422.33				606.705			506.815			1425000	366667	1.79167e+06	27492.7	7500	34992.7
Guinea-Bissau	01 January	1986	1.24306	3.13274	0.502159	0.00707395	1	25	24068	20	25	3878.65	20		2533.31					8366.29	7500		110	3997.06				9761.36				587.084			656.857			1425000	366667	1.79167e+06	27946.6	7500	35446.6
Guinea-Bissau	02 February	1986	1.24306	3.13274	0.502159	0.00707395	1	25	24068	20	25	3878.65	20		2533.31					8366.29	7500		110	3997.06				9761.36				587.084			656.857			1425000	366667	1.79167e+06	27946.6	7500	35446.6
Guinea-Bissau	03 March	1986	1.24306	3.13274	0.502159	0.00707395	1	25	24068	20	25	3878.65	20		2533.31					8366.29	7500		110	3997.06				9761.36				587.084			656.857			1425000	366667	1.79167e+06	27946.6	7500	35446.6
Guinea-Bissau	04 April	1986	1.24306	3.13274	0.502159	0.00707395	1	25	24068	20	25	3878.65	20		2533.31					8366.29	7500		110	3997.06				9761.36				587.084			656.857			1425000	366667	1.79167e+06	27946.6	7500	35446.6
Guinea-Bissau	05 May	1986	1.24306	3.13274	0.502159	0.00707395	1	25	24068	20	25	3878.65	20		2533.31					8366.29	7500		110	3997.06				9761.36				587.084			656.857			1425000	366667	1.79167e+06	27946.6	7500	35446.6
Guinea-Bissau	06 June	1986	1.24306	3.13274	0.502159	0.00707395	1	45	43322.3	20	31	4809.53	20		2533.31					8366.29	11000		116.333	3997.06				9761.36				587.084			656.857			2500000	426667	2.92667e+06	48131.9	11000	59131.9
Guinea-Bissau	07 July	1986	1.24306	3.13274	0.502159	0.00707395	1	45	43322.3	20	31	4809.53	20		2533.31					8366.29	11000		116.333	3997.06				9761.36				587.084			656.857			2500000	426667	2.92667e+06	48131.9	11000	59131.9
Guinea-Bissau	08 August	1986	1.24306	3.13274	0.502159	0.00707395	1	45	43322.3	20	31	4809.53	20		2533.31					8366.29	11000		116.333	3997.06				9761.36				587.084			656.857			2500000	426667	2.92667e+06	48131.9	11000	59131.9
Guinea-Bissau	09 September	1986	1.24306	3.13274	0.502159	0.00707395	1	45	43322.3	20	31	4809.53	20		2533.31					8366.29	11000		116.333	3997.06				9761.36				587.084			656.857			2500000	426667	2.92667e+06	48131.9	11000	59131.9
Guinea-Bissau	10 October	1986	1.24306	3.13274	0.502159	0.00707395	1	45	43322.3	20	31	4809.53	20		2533.31					8366.29	11000		116.333	3997.06				9761.36				587.084			656.857			2500000	426667	2.92667e+06	48131.9	11000	59131.9
Guinea-Bissau	11 November	1986	1.24306	3.13274	0.502159	0.00707395	1	45	43322.3	20	31	4809.53	20		2533.31					8366.29	11000		116.333	3997.06				9761.36				587.084			656.857			2500000	426667	2.92667e+06	48131.9	11000	59131.9
Guinea-Bissau	12 December	1986	1.24306	3.13274	0.502159	0.00707395	1	45	43322.3	20	31	4809.53	20		2533.31					8366.29	11000		116.333	3997.06				9761.36				587.084			656.857			2500000	426667	2.92667e+06	48131.9	11000	59131.9
Guinea-Bissau	01 January	1987	1.13108	8.60013	0.516795	0.0112174	1	45	43955.1	20	31	4946.59	20		2419					9477.42	11000		116.333	3996.47				10652				468.269			917.164			2500000	426667	2.92667e+06	48901.7	11000	59901.7
Guinea-Bissau	02 February	1987	1.13108	8.60013	0.516795	0.0112174	1	45	43955.1	20	31	4946.59	20		2419					9477.42	11000		116.333	3996.47				10652				468.269			917.164			2500000	426667	2.92667e+06	48901.7	11000	59901.7
Guinea-Bissau	03 March	1987	1.13108	8.60013	0.516795	0.0112174	1	45	43955.1	20	31	4946.59	20		2419					9477.42	11000		116.333	3996.47				10652				468.269			917.164			2500000	426667	2.92667e+06	48901.7	11000	59901.7
Guinea-Bissau	04 April	1987	1.13108	8.60013	0.516795	0.0112174	1	45	43955.1	20	31	4946.59	20		2419					9477.42	11000		116.333	3996.47				10652				468.269			917.164			2500000	426667	2.92667e+06	48901.7	11000	59901.7
Guinea-Bissau	05 May	1987	1.13108	8.60013	0.516795	0.0112174	1	45	43955.1	20	31	4946.59	20		2419					9477.42	11000		116.333	3996.47				10652				468.269			917.164			2500000	426667	2.92667e+06	48901.7	11000	59901.7
Guinea-Bissau	06 June	1987	1.13108	8.60013	0.516795	0.0112174	1	45	43955.1	20	31	4946.59	20		2419					9477.42	11000		116.333	3996.47				10652				468.269			917.164			2500000	426667	2.92667e+06	48901.7	11000	59901.7
Guinea-Bissau	07 July	1987	1.13108	8.60013	0.516795	0.0112174	1	45	43955.1	20	31	4946.59	20		2419					9477.42	11000		116.333	3996.47				10652				468.269			917.164			2500000	426667	2.92667e+06	48901.7	11000	59901.7
Guinea-Bissau	08 August	1987	1.13108	8.60013	0.516795	0.0112174	1	45	43955.1	20	31	4946.59	20		2419					9477.42	11000		116.333	3996.47				10652				468.269			917.164			2500000	426667	2.92667e+06	48901.7	11000	59901.7
Guinea-Bissau	09 September	1987	1.13108	8.60013	0.516795	0.0112174	1	45	43955.1	20	31	4946.59	20		2419					9477.42	11000		116.333	3996.47				10652				468.269			917.164			2500000	426667	2.92667e+06	48901.7	11000	59901.7
Guinea-Bissau	10 October	1987	1.13108	8.60013	0.516795	0.0112174	1	45	43955.1	20	31	4946.59	20		2419					9477.42	11000		116.333	3996.47				10652				468.269			917.164			2500000	426667	2.92667e+06	48901.7	11000	59901.7
Guinea-Bissau	11 November	1987	1.13108	8.60013	0.516795	0.0112174	1	45	43955.1	20	31	4946.59	20		2419					9477.42	11000		116.333	3996.47				10652				468.269			917.164			2500000	426667	2.92667e+06	48901.7	11000	59901.7
Guinea-Bissau	12 December	1987	1.13108	8.60013	0.516795	0.0112174	1	45	43955.1	20	31	4946.59	20		2419					9477.42	11000		116.333	3996.47				10652				468.269			917.164			2500000	426667	2.92667e+06	48901.7	11000	59901.7
Guinea-Bissau	01 January	1988	0.945542	17.0724	0.533774	0.0179794	1	45	44597.1	20	31	5087.57	20		3208.97					8150.05	11000		116.333	3425.29				8449.26				454.897			461.838			2500000	426667	2.92667e+06	49684.7	11000	60684.7
Guinea-Bissau	02 February	1988	0.945542	17.0724	0.533774	0.0179794	1	45	44597.1	20	31	5087.57	20		3208.97					8150.05	11000		116.333	3425.29				8449.26				454.897			461.838			2500000	426667	2.92667e+06	49684.7	11000	60684.7
Guinea-Bissau	03 March	1988	0.945542	17.0724	0.533774	0.0179794	1	45	44597.1	20	31	5087.57	20		3208.97					8150.05	11000		116.333	3425.29				8449.26				454.897			461.838			2500000	426667	2.92667e+06	49684.7	11000	60684.7
Guinea-Bissau	04 April	1988	0.945542	17.0724	0.533774	0.0179794	1	45	44597.1	20	31	5087.57	20		3208.97					8150.05	11000		116.333	3425.29				8449.26				454.897			461.838			2500000	426667	2.92667e+06	49684.7	11000	60684.7
Guinea-Bissau	05 May	1988	0.945542	17.0724	0.533774	0.0179794	1	45	44597.1	20	31	5087.57	20		3208.97					8150.05	11000		116.333	3425.29				8449.26				454.897			461.838			2500000	426667	2.92667e+06	49684.7	11000	60684.7
Guinea-Bissau	06 June	1988	0.945542	17.0724	0.533774	0.0179794	1	45	44597.1	20	31	5087.57	20		3208.97					8150.05	11000		116.333	3425.29				8449.26				454.897			461.838			2500000	426667	2.92667e+06	49684.7	11000	60684.7
Guinea-Bissau	07 July	1988	0.945542	17.0724	0.533774	0.0179794	1	45	44597.1	20	31	5087.57	20		3208.97					8150.05	11000		116.333	3425.29				8449.26				454.897			461.838			2500000	426667	2.92667e+06	49684.7	11000	60684.7
Guinea-Bissau	08 August	1988	0.945542	17.0724	0.533774	0.0179794	1	45	44597.1	20	31	5087.57	20		3208.97					8150.05	11000		116.333	3425.29				8449.26				454.897			461.838			2500000	426667	2.92667e+06	49684.7	11000	60684.7
Guinea-Bissau	09 September	1988	0.945542	17.0724	0.533774	0.0179794	1	45	44597.1	20	31	5087.57	20		3208.97					8150.05	11000		116.333	3425.29				8449.26				454.897			461.838			2500000	426667	2.92667e+06	49684.7	11000	60684.7
Guinea-Bissau	10 October	1988	0.945542	17.0724	0.533774	0.0179794	1	45	44597.1	20	31	5087.57	20		3208.97					8150.05	11000		116.333	3425.29				8449.26				454.897			461.838			2500000	426667	2.92667e+06	49684.7	11000	60684.7
Guinea-Bissau	11 November	1988	0.945542	17.0724	0.533774	0.0179794	1	45	44597.1	20	31	5087.57	20		3208.97					8150.05	11000		116.333	3425.29				8449.26				454.897			461.838			2500000	426667	2.92667e+06	49684.7	11000	60684.7
Guinea-Bissau	12 December	1988	0.945542	17.0724	0.533774	0.0179794	1	45	44597.1	20	31	5087.57	20		3208.97					8150.05	11000		116.333	3425.29				8449.26				454.897			461.838			2500000	426667	2.92667e+06	49684.7	11000	60684.7
Guinea-Bissau	01 January	1989	0.895624	27.8484	0.553604	0.0325047	1	45	45248.5	20	31	5232.55	20		2621.79					7003.49	11000		116.333	3313				7782.29				439.867			417.301			2500000	426667	2.92667e+06	50481	11000	61481
Guinea-Bissau	02 February	1989	0.895624	27.8484	0.553604	0.0325047	1	45	45248.5	20	31	5232.55	20		2621.79					7003.49	11000		116.333	3313				7782.29				439.867			417.301			2500000	426667	2.92667e+06	50481	11000	61481
Guinea-Bissau	03 March	1989	0.895624	27.8484	0.553604	0.0325047	1	45	45248.5	20	31	5232.55	20		2621.79					7003.49	11000		116.333	3313				7782.29				439.867			417.301			2500000	426667	2.92667e+06	50481	11000	61481
Guinea-Bissau	04 April	1989	0.895624	27.8484	0.553604	0.0325047	1	45	45248.5	20	31	5232.55	20		2621.79					7003.49	11000		116.333	3313				7782.29				439.867			417.301			2500000	426667	2.92667e+06	50481	11000	61481
Guinea-Bissau	05 May	1989	0.895624	27.8484	0.553604	0.0325047	1	45	45248.5	20	31	5232.55	20		2621.79					7003.49	11000		116.333	3313				7782.29				439.867			417.301			2500000	426667	2.92667e+06	50481	11000	61481
Guinea-Bissau	06 June	1989	0.895624	27.8484	0.553604	0.0325047	1	45	45248.5	20	50	8439.6	20		2621.79	10000		160		7003.49	5000		108	3313				7782.29				439.867			417.301			5415000	550000	5965000	53688.1	15000	68688.1
Guinea-Bissau	07 July	1989	0.895624	27.8484	0.553604	0.0325047	1	45	45248.5	20	50	8439.6	20		2621.79	10000		160		7003.49	5000		108	3313				7782.29				439.867			417.301			5415000	550000	5965000	53688.1	15000	68688.1
Guinea-Bissau	08 August	1989	0.895624	27.8484	0.553604	0.0325047	1	45	45248.5	20	50	8439.6	20		2621.79	10000		160		7003.49	5000		108	3313				7782.29				439.867			417.301			5415000	550000	5965000	53688.1	15000	68688.1
Guinea-Bissau	09 September	1989	0.895624	27.8484	0.553604	0.0325047	1	45	45248.5	20	50	8439.6	20		2621.79	10000		160		7003.49	5000		108	3313				7782.29				439.867			417.301			5415000	550000	5965000	53688.1	15000	68688.1
Guinea-Bissau	10 October	1989	0.895624	27.8484	0.553604	0.0325047	1	45	45248.5	20	50	8439.6	20		2621.79	10000		160		7003.49	5000		108	3313				7782.29				439.867			417.301			5415000	550000	5965000	53688.1	15000	68688.1
Guinea-Bissau	11 November	1989	0.895624	27.8484	0.553604	0.0325047	1	45	45248.5	20	50	8439.6	20		2621.79	10000		160		7003.49	5000		108	3313				7782.29				439.867			417.301			5415000	550000	5965000	53688.1	15000	68688.1
Guinea-Bissau	12 December	1989	0.895624	27.8484	0.553604	0.0325047	1	45	45248.5	20	50	8439.6	20		2621.79	10000		160		7003.49	5000		108	3313				7782.29				439.867			417.301			5415000	550000	5965000	53688.1	15000	68688.1
Guinea-Bissau	01 January	1990	0.924087	33.6224	0.579939	0.0432318	1	45	45909.3	20	50	8680.12	20		3244.15	10000		160		8567.86	5000		108	3789.54				9049.83				480.532			485.058			5415000	550000	5965000	54589.5	15000	69589.5
Guinea-Bissau	02 February	1990	0.924087	33.6224	0.579939	0.0432318	1	45	45909.3	20	50	8680.12	20		3244.15	10000		160		8567.86	5000		108	3789.54				9049.83				480.532			485.058			5415000	550000	5965000	54589.5	15000	69589.5
Guinea-Bissau	03 March	1990	0.924087	33.6224	0.579939	0.0432318	1	45	45909.3	20	50	8680.12	20		3244.15	10000		160		8567.86	5000		108	3789.54				9049.83				480.532			485.058			5415000	550000	5965000	54589.5	15000	69589.5
Guinea-Bissau	04 April	1990	0.924087	33.6224	0.579939	0.0432318	1	45	45909.3	20	50	8680.12	20		3244.15	10000		160		8567.86	5000		108	3789.54				9049.83				480.532			485.058			5415000	550000	5965000	54589.5	15000	69589.5
Guinea-Bissau	05 May	1990	0.924087	33.6224	0.579939	0.0432318	1	45	45909.3	20	50	8680.12	20		3244.15	10000		160		8567.86	5000		108	3789.54				9049.83				480.532			485.058			5415000	550000	5965000	54589.5	15000	69589.5
Guinea-Bissau	06 June	1990	0.924087	33.6224	0.579939	0.0432318	1	45	45909.3	20	50	8680.12	20		3244.15	10000		160		8567.86	5000		108	3789.54				9049.83				480.532			485.058			5415000	550000	5965000	54589.5	15000	69589.5
Guinea-Bissau	07 July	1990	0.924087	33.6224	0.579939	0.0432318	1	45	45909.3	20	50	8680.12	20		3244.15	10000		160		8567.86	5000		108	3789.54				9049.83				480.532			485.058			5415000	550000	5965000	54589.5	15000	69589.5
Guinea-Bissau	08 August	1990	0.924087	33.6224	0.579939	0.0432318	1	45	45909.3	20	50	8680.12	20		3244.15	10000		160		8567.86	5000		108	3789.54				9049.83				480.532			485.058			5415000	550000	5965000	54589.5	15000	69589.5
Guinea-Bissau	09 September	1990	0.924087	33.6224	0.579939	0.0432318	1	45	45909.3	20	50	8680.12	20		3244.15	10000		160		8567.86	5000		108	3789.54				9049.83				480.532			485.058			5415000	550000	5965000	54589.5	15000	69589.5
Guinea-Bissau	10 October	1990	0.924087	33.6224	0.579939	0.0432318	1	45	45909.3	20	50	8680.12	20		3244.15	10000		160		8567.86	5000		108	3789.54				9049.83				480.532			485.058			5415000	550000	5965000	54589.5	15000	69589.5
Guinea-Bissau	11 November	1990	0.924087	33.6224	0.579939	0.0432318	1	45	45909.3	20	50	8680.12	20		3244.15	10000		160		8567.86	5000		108	3789.54				9049.83				480.532			485.058			5415000	550000	5965000	54589.5	15000	69589.5
Guinea-Bissau	12 December	1990	0.924087	33.6224	0.579939	0.0432318	1	45	45909.3	20	50	8680.12	20		3244.15	10000		160		8567.86	5000		108	3789.54				9049.83				480.532			485.058			5415000	550000	5965000	54589.5	15000	69589.5
Guinea-Bissau	01 January	1991	1.06639	56.2863	0.611344	0.0681313	1	45	46579.9	20	50	8927.49	20		2220.52	10000		160		7197.43	5000		108	3746.99				9203.93				717.269			574.295			5415000	550000	5965000	55507.4	15000	70507.4
Guinea-Bissau	02 February	1991	1.06639	56.2863	0.611344	0.0681313	1	45	46579.9	20	50	8927.49	20		2220.52	10000		160		7197.43	5000		108	3746.99				9203.93				717.269			574.295			5415000	550000	5965000	55507.4	15000	70507.4
Guinea-Bissau	03 March	1991	1.06639	56.2863	0.611344	0.0681313	1	45	46579.9	20	50	8927.49	20		2220.52	10000		160		7197.43	5000		108	3746.99				9203.93				717.269			574.295			5415000	550000	5965000	55507.4	15000	70507.4
Guinea-Bissau	04 April	1991	1.06639	56.2863	0.611344	0.0681313	1	45	46579.9	20	50	8927.49	20		2220.52	10000		160		7197.43	5000		108	3746.99				9203.93				717.269			574.295			5415000	550000	5965000	55507.4	15000	70507.4
Guinea-Bissau	05 May	1991	1.06639	56.2863	0.611344	0.0681313	1	45	46579.9	20	50	8927.49	20		2220.52	10000		160		7197.43	5000		108	3746.99				9203.93				717.269			574.295			5415000	550000	5965000	55507.4	15000	70507.4
Guinea-Bissau	06 June	1991	1.06639	56.2863	0.611344	0.0681313	1	20	20702.2	20	12	2142.6	20		2220.52	11000		270		7197.43	6000		202.5	3746.99				9203.93				717.269			574.295			6000000	700000	6700000	22844.8	17000	39844.8
Guinea-Bissau	07 July	1991	1.06639	56.2863	0.611344	0.0681313	1	20	20702.2	20	12	2142.6	20		2220.52	11000		270		7197.43	6000		202.5	3746.99				9203.93				717.269			574.295			6000000	700000	6700000	22844.8	17000	39844.8
Guinea-Bissau	08 August	1991	1.06639	56.2863	0.611344	0.0681313	1	20	20702.2	20	12	2142.6	20		2220.52	11000		270		7197.43	6000		202.5	3746.99				9203.93				717.269			574.295			6000000	700000	6700000	22844.8	17000	39844.8
Guinea-Bissau	09 September	1991	1.06639	56.2863	0.611344	0.0681313	1	20	20702.2	20	12	2142.6	20		2220.52	11000		270		7197.43	6000		202.5	3746.99				9203.93				717.269			574.295			6000000	700000	6700000	22844.8	17000	39844.8
Guinea-Bissau	10 October	1991	1.06639	56.2863	0.611344	0.0681313	1	20	20702.2	20	12	2142.6	20		2220.52	11000		270		7197.43	6000		202.5	3746.99				9203.93				717.269			574.295			6000000	700000	6700000	22844.8	17000	39844.8
Guinea-Bissau	11 November	1991	1.06639	56.2863	0.611344	0.0681313	1	20	20702.2	20	12	2142.6	20		2220.52	11000		270		7197.43	6000		202.5	3746.99				9203.93				717.269			574.295			6000000	700000	6700000	22844.8	17000	39844.8
Guinea-Bissau	12 December	1991	1.06639	56.2863	0.611344	0.0681313	1	20	20702.2	20	12	2142.6	20		2220.52	11000		270		7197.43	6000		202.5	3746.99				9203.93				717.269			574.295			6000000	700000	6700000	22844.8	17000	39844.8
Guinea-Bissau	01 January	1992	1.11478	106.676	0.641346	0.11554	1	20	21004.5	20	12	2203.66	20		3302.47	11000		270		16437.6	6000		202.5	4842.49				10109.1				2578.45			3904.31			6000000	700000	6700000	23208.2	17000	40208.2
Guinea-Bissau	02 February	1992	1.11478	106.676	0.641346	0.11554	1	20	21004.5	20	12	2203.66	20		3302.47	11000		270		16437.6	6000		202.5	4842.49				10109.1				2578.45			3904.31			6000000	700000	6700000	23208.2	17000	40208.2
Guinea-Bissau	03 March	1992	1.11478	106.676	0.641346	0.11554	1	20	21004.5	20	12	2203.66	20		3302.47	11000		270		16437.6	6000		202.5	4842.49				10109.1				2578.45			3904.31			6000000	700000	6700000	23208.2	17000	40208.2
Guinea-Bissau	04 April	1992	1.11478	106.676	0.641346	0.11554	1	20	21004.5	20	12	2203.66	20		3302.47	11000		270		16437.6	6000		202.5	4842.49				10109.1				2578.45			3904.31			6000000	700000	6700000	23208.2	17000	40208.2
Guinea-Bissau	05 May	1992	1.11478	106.676	0.641346	0.11554	1	20	21004.5	20	12	2203.66	20		3302.47	11000		270		16437.6	6000		202.5	4842.49				10109.1				2578.45			3904.31			6000000	700000	6700000	23208.2	17000	40208.2
Guinea-Bissau	06 June	1992	1.11478	106.676	0.641346	0.11554	1	20	21004.5	20	12	2203.66	20		3302.47	11000		270		16437.6	6000		202.5	4842.49				10109.1				2578.45			3904.31			6000000	700000	6700000	23208.2	17000	40208.2
Guinea-Bissau	07 July	1992	1.11478	106.676	0.641346	0.11554	1	20	21004.5	20	12	2203.66	20		3302.47	11000		270		16437.6	6000		202.5	4842.49				10109.1				2578.45			3904.31			6000000	700000	6700000	23208.2	17000	40208.2
Guinea-Bissau	08 August	1992	1.11478	106.676	0.641346	0.11554	1	20	21004.5	20	12	2203.66	20		3302.47	11000		270		16437.6	6000		202.5	4842.49				10109.1				2578.45			3904.31			6000000	700000	6700000	23208.2	17000	40208.2
Guinea-Bissau	09 September	1992	1.11478	106.676	0.641346	0.11554	1	20	21004.5	20	12	2203.66	20		3302.47	11000		270		16437.6	6000		202.5	4842.49				10109.1				2578.45			3904.31			6000000	700000	6700000	23208.2	17000	40208.2
Guinea-Bissau	10 October	1992	1.11478	106.676	0.641346	0.11554	1	20	21004.5	20	12	2203.66	20		3302.47	11000		270		16437.6	6000		202.5	4842.49				10109.1				2578.45			3904.31			6000000	700000	6700000	23208.2	17000	40208.2
Guinea-Bissau	11 November	1992	1.11478	106.676	0.641346	0.11554	1	20	21004.5	20	12	2203.66	20		3302.47	11000		270		16437.6	6000		202.5	4842.49				10109.1				2578.45			3904.31			6000000	700000	6700000	23208.2	17000	40208.2
Guinea-Bissau	12 December	1992	1.11478	106.676	0.641346	0.11554	1	20	21004.5	20	12	2203.66	20		3302.47	11000		270		16437.6	6000		202.5	4842.49				10109.1				2578.45			3904.31			6000000	700000	6700000	23208.2	17000	40208.2
Guinea-Bissau	01 January	1993	1.13177	155.106	0.664897	0.171124	1	20	21311.3	20	12	2266.46	20		2690.97	11000		270		11661.9	6000		202.5	3890.21				7229.17				1555.38			5632.75			6000000	700000	6700000	23577.8	17000	40577.8
Guinea-Bissau	02 February	1993	1.13177	155.106	0.664897	0.171124	1	20	21311.3	20	12	2266.46	20		2690.97	11000		270		11661.9	6000		202.5	3890.21				7229.17				1555.38			5632.75			6000000	700000	6700000	23577.8	17000	40577.8
Guinea-Bissau	03 March	1993	1.13177	155.106	0.664897	0.171124	1	20	21311.3	20	12	2266.46	20		2690.97	11000		270		11661.9	6000		202.5	3890.21				7229.17				1555.38			5632.75			6000000	700000	6700000	23577.8	17000	40577.8
Guinea-Bissau	04 April	1993	1.13177	155.106	0.664897	0.171124	1	20	21311.3	20	12	2266.46	20		2690.97	11000		270		11661.9	6000		202.5	3890.21				7229.17				1555.38			5632.75			6000000	700000	6700000	23577.8	17000	40577.8
Guinea-Bissau	05 May	1993	1.13177	155.106	0.664897	0.171124	1	20	21311.3	20	12	2266.46	20		2690.97	11000		270		11661.9	6000		202.5	3890.21				7229.17				1555.38			5632.75			6000000	700000	6700000	23577.8	17000	40577.8
Guinea-Bissau	06 June	1993	1.13177	155.106	0.664897	0.171124	1	22	23442.5	20	10	1888.72	20		2690.97	11000		270		11661.9	4000		202.5	3890.21				7229.17				1555.38			5632.75			6000000	350000	6350000	25331.2	15000	40331.2
Guinea-Bissau	07 July	1993	1.13177	155.106	0.664897	0.171124	1	22	23442.5	20	10	1888.72	20		2690.97	11000		270		11661.9	4000		202.5	3890.21				7229.17				1555.38			5632.75			6000000	350000	6350000	25331.2	15000	40331.2
Guinea-Bissau	08 August	1993	1.13177	155.106	0.664897	0.171124	1	22	23442.5	20	10	1888.72	20		2690.97	11000		270		11661.9	4000		202.5	3890.21				7229.17				1555.38			5632.75			6000000	350000	6350000	25331.2	15000	40331.2
Guinea-Bissau	09 September	1993	1.13177	155.106	0.664897	0.171124	1	22	23442.5	20	10	1888.72	20		2690.97	11000		270		11661.9	4000		202.5	3890.21				7229.17				1555.38			5632.75			6000000	350000	6350000	25331.2	15000	40331.2
Guinea-Bissau	10 October	1993	1.13177	155.106	0.664897	0.171124	1	22	23442.5	20	10	1888.72	20		2690.97	11000		270		11661.9	4000		202.5	3890.21				7229.17				1555.38			5632.75			6000000	350000	6350000	25331.2	15000	40331.2
Guinea-Bissau	11 November	1993	1.13177	155.106	0.664897	0.171124	1	22	23442.5	20	10	1888.72	20		2690.97	11000		270		11661.9	4000		202.5	3890.21				7229.17				1555.38			5632.75			6000000	350000	6350000	25331.2	15000	40331.2
Guinea-Bissau	12 December	1993	1.13177	155.106	0.664897	0.171124	1	22	23442.5	20	10	1888.72	20		2690.97	11000		270		11661.9	4000		202.5	3890.21				7229.17				1555.38			5632.75			6000000	350000	6350000	25331.2	15000	40331.2
Guinea-Bissau	01 January	1994	1.29035	198.341	0.686097	0.197094	1	22	23784.8	20	10	1942.54	20		3428.98	11000		270		12846.1	4000		202.5	4318.84				7990.93				1902.09			3751.61			6000000	350000	6350000	25727.4	15000	40727.4
Guinea-Bissau	02 February	1994	1.29035	198.341	0.686097	0.197094	1	22	23784.8	20	10	1942.54	20		3428.98	11000		270		12846.1	4000		202.5	4318.84				7990.93				1902.09			3751.61			6000000	350000	6350000	25727.4	15000	40727.4
Guinea-Bissau	03 March	1994	1.29035	198.341	0.686097	0.197094	1	22	23784.8	20	10	1942.54	20		3428.98	11000		270		12846.1	4000		202.5	4318.84				7990.93				1902.09			3751.61			6000000	350000	6350000	25727.4	15000	40727.4
Guinea-Bissau	04 April	1994	1.29035	198.341	0.686097	0.197094	1	22	23784.8	20	10	1942.54	20		3428.98	11000		270		12846.1	4000		202.5	4318.84				7990.93				1902.09			3751.61			6000000	350000	6350000	25727.4	15000	40727.4
Guinea-Bissau	05 May	1994	1.29035	198.341	0.686097	0.197094	1	22	23784.8	20	10	1942.54	20		3428.98	11000		270		12846.1	4000		202.5	4318.84				7990.93				1902.09			3751.61			6000000	350000	6350000	25727.4	15000	40727.4
Guinea-Bissau	06 June	1994	1.29035	198.341	0.686097	0.197094	1	22	23784.8	20	10	1942.54	20		3428.98	11000		270		12846.1	4000		202.5	4318.84				7990.93				1902.09			3751.61			6000000	350000	6350000	25727.4	15000	40727.4
Guinea-Bissau	07 July	1994	1.29035	198.341	0.686097	0.197094	1	22	23784.8	20	10	1942.54	20		3428.98	11000		270		12846.1	4000		202.5	4318.84				7990.93				1902.09			3751.61			6000000	350000	6350000	25727.4	15000	40727.4
Guinea-Bissau	08 August	1994	1.29035	198.341	0.686097	0.197094	1	22	23784.8	20	10	1942.54	20		3428.98	11000		270		12846.1	4000		202.5	4318.84				7990.93				1902.09			3751.61			6000000	350000	6350000	25727.4	15000	40727.4
Guinea-Bissau	09 September	1994	1.29035	198.341	0.686097	0.197094	1	22	23784.8	20	10	1942.54	20		3428.98	11000		270		12846.1	4000		202.5	4318.84				7990.93				1902.09			3751.61			6000000	350000	6350000	25727.4	15000	40727.4
Guinea-Bissau	10 October	1994	1.29035	198.341	0.686097	0.197094	1	22	23784.8	20	10	1942.54	20		3428.98	11000		270		12846.1	4000		202.5	4318.84				7990.93				1902.09			3751.61			6000000	350000	6350000	25727.4	15000	40727.4
Guinea-Bissau	11 November	1994	1.29035	198.341	0.686097	0.197094	1	22	23784.8	20	10	1942.54	20		3428.98	11000		270		12846.1	4000		202.5	4318.84				7990.93				1902.09			3751.61			6000000	350000	6350000	25727.4	15000	40727.4
Guinea-Bissau	12 December	1994	1.29035	198.341	0.686097	0.197094	1	22	23784.8	20	10	1942.54	20		3428.98	11000		270		12846.1	4000		202.5	4318.84				7990.93				1902.09			3751.61			6000000	350000	6350000	25727.4	15000	40727.4
Guinea-Bissau	01 January	1995	1.33248	278.039	0.704571	0.286506	1	22	24132.2	20	10	1997.9	20		4627.42	11000		270		14479.2	4000		202.5	4798.33				9310.65				4888.67			4123.51			6000000	350000	6350000	26130.1	15000	41130.1
Guinea-Bissau	02 February	1995	1.33248	278.039	0.704571	0.286506	1	22	24132.2	20	10	1997.9	20		4627.42	11000		270		14479.2	4000		202.5	4798.33				9310.65				4888.67			4123.51			6000000	350000	6350000	26130.1	15000	41130.1
Guinea-Bissau	03 March	1995	1.33248	278.039	0.704571	0.286506	1	22	24132.2	20	10	1997.9	20		4627.42	11000		270		14479.2	4000		202.5	4798.33				9310.65				4888.67			4123.51			6000000	350000	6350000	26130.1	15000	41130.1
Guinea-Bissau	04 April	1995	1.33248	278.039	0.704571	0.286506	1	22	24132.2	20	10	1997.9	20		4627.42	11000		270		14479.2	4000		202.5	4798.33				9310.65				4888.67			4123.51			6000000	350000	6350000	26130.1	15000	41130.1
Guinea-Bissau	05 May	1995	1.33248	278.039	0.704571	0.286506	1	22	24132.2	20	10	1997.9	20		4627.42	11000		270		14479.2	4000		202.5	4798.33				9310.65				4888.67			4123.51			6000000	350000	6350000	26130.1	15000	41130.1
Guinea-Bissau	06 June	1995	1.33248	278.039	0.704571	0.286506	1	26	28519.9	20	16	3196.64	20		4627.42	8800		270		14479.2	4000		202.5	4798.33				9310.65				4888.67			4123.51			6000000	350000	6350000	31716.6	12800	44516.6
Guinea-Bissau	07 July	1995	1.33248	278.039	0.704571	0.286506	1	26	28519.9	20	16	3196.64	20		4627.42	8800		270		14479.2	4000		202.5	4798.33				9310.65				4888.67			4123.51			6000000	350000	6350000	31716.6	12800	44516.6
Guinea-Bissau	08 August	1995	1.33248	278.039	0.704571	0.286506	1	26	28519.9	20	16	3196.64	20		4627.42	8800		270		14479.2	4000		202.5	4798.33				9310.65				4888.67			4123.51			6000000	350000	6350000	31716.6	12800	44516.6
Guinea-Bissau	09 September	1995	1.33248	278.039	0.704571	0.286506	1	26	28519.9	20	16	3196.64	20		4627.42	8800		270		14479.2	4000		202.5	4798.33				9310.65				4888.67			4123.51			6000000	350000	6350000	31716.6	12800	44516.6
Guinea-Bissau	10 October	1995	1.33248	278.039	0.704571	0.286506	1	26	28519.9	20	16	3196.64	20		4627.42	8800		270		14479.2	4000		202.5	4798.33				9310.65				4888.67			4123.51			6000000	350000	6350000	31716.6	12800	44516.6
Guinea-Bissau	11 November	1995	1.33248	278.039	0.704571	0.286506	1	26	28519.9	20	16	3196.64	20		4627.42	8800		270		14479.2	4000		202.5	4798.33				9310.65				4888.67			4123.51			6000000	350000	6350000	31716.6	12800	44516.6
Guinea-Bissau	12 December	1995	1.33248	278.039	0.704571	0.286506	1	26	28519.9	20	16	3196.64	20		4627.42	8800		270		14479.2	4000		202.5	4798.33				9310.65				4888.67			4123.51			6000000	350000	6350000	31716.6	12800	44516.6
Guinea-Bissau	01 January	1996	1.20158	405.745	0.723416	0.431862	1	26	28936.5	20	16	3287.74	20		5463.34	8800		270		12449.1	4000		202.5	4102.44				9979.03				1097.09			2777.5			6000000	350000	6350000	32224.2	12800	45024.2
Guinea-Bissau	02 February	1996	1.20158	405.745	0.723416	0.431862	1	26	28936.5	20	16	3287.74	20		5463.34	8800		270		12449.1	4000		202.5	4102.44				9979.03				1097.09			2777.5			6000000	350000	6350000	32224.2	12800	45024.2
Guinea-Bissau	03 March	1996	1.20158	405.745	0.723416	0.431862	1	26	28936.5	20	16	3287.74	20		5463.34	8800		270		12449.1	4000		202.5	4102.44				9979.03				1097.09			2777.5			6000000	350000	6350000	32224.2	12800	45024.2
Guinea-Bissau	04 April	1996	1.20158	405.745	0.723416	0.431862	1	26	28936.5	20	16	3287.74	20		5463.34	8800		270		12449.1	4000		202.5	4102.44				9979.03				1097.09			2777.5			6000000	350000	6350000	32224.2	12800	45024.2
Guinea-Bissau	05 May	1996	1.20158	405.745	0.723416	0.431862	1	26	28936.5	20	16	3287.74	20		5463.34	8800		270		12449.1	4000		202.5	4102.44				9979.03				1097.09			2777.5			6000000	350000	6350000	32224.2	12800	45024.2
Guinea-Bissau	06 June	1996	1.20158	405.745	0.723416	0.431862	1	26	28936.5	20	16	3287.74	20		5463.34	8800		270		12449.1	4000		202.5	4102.44				9979.03				1097.09			2777.5			6000000	350000	6350000	32224.2	12800	45024.2
Guinea-Bissau	07 July	1996	1.20158	405.745	0.723416	0.431862	1	26	28936.5	20	16	3287.74	20		5463.34	8800		270		12449.1	4000		202.5	4102.44				9979.03				1097.09			2777.5			6000000	350000	6350000	32224.2	12800	45024.2
Guinea-Bissau	08 August	1996	1.20158	405.745	0.723416	0.431862	1	26	28936.5	20	16	3287.74	20		5463.34	8800		270		12449.1	4000		202.5	4102.44				9979.03				1097.09			2777.5			6000000	350000	6350000	32224.2	12800	45024.2
Guinea-Bissau	09 September	1996	1.20158	405.745	0.723416	0.431862	1	26	28936.5	20	16	3287.74	20		5463.34	8800		270		12449.1	4000		202.5	4102.44				9979.03				1097.09			2777.5			6000000	350000	6350000	32224.2	12800	45024.2
Guinea-Bissau	10 October	1996	1.20158	405.745	0.723416	0.431862	1	26	28936.5	20	16	3287.74	20		5463.34	8800		270		12449.1	4000		202.5	4102.44				9979.03				1097.09			2777.5			6000000	350000	6350000	32224.2	12800	45024.2
Guinea-Bissau	11 November	1996	1.20158	405.745	0.723416	0.431862	1	26	28936.5	20	16	3287.74	20		5463.34	8800		270		12449.1	4000		202.5	4102.44				9979.03				1097.09			2777.5			6000000	350000	6350000	32224.2	12800	45024.2
Guinea-Bissau	12 December	1996	1.20158	405.745	0.723416	0.431862	1	26	28936.5	20	16	3287.74	20		5463.34	8800		270		12449.1	4000		202.5	4102.44				9979.03				1097.09			2777.5			6000000	350000	6350000	32224.2	12800	45024.2
Guinea-Bissau	01 January	1997	1.18469	583.669	0.7416	0.643911	1	26	29359.1	20	16	3381.44	20		6133.14	8800		270		9810.75	4000		202.5	3928.64				9511.4				995.044			3213.52			6000000	350000	6350000	32740.5	12800	45540.5
Guinea-Bissau	02 February	1997	1.18469	583.669	0.7416	0.643911	1	26	29359.1	20	16	3381.44	20		6133.14	8800		270		9810.75	4000		202.5	3928.64				9511.4				995.044			3213.52			6000000	350000	6350000	32740.5	12800	45540.5
Guinea-Bissau	03 March	1997	1.18469	583.669	0.7416	0.643911	1	26	29359.1	20	16	3381.44	20		6133.14	8800		270		9810.75	4000		202.5	3928.64				9511.4				995.044			3213.52			6000000	350000	6350000	32740.5	12800	45540.5
Guinea-Bissau	04 April	1997	1.18469	583.669	0.7416	0.643911	1	26	29359.1	20	16	3381.44	20		6133.14	8800		270		9810.75	4000		202.5	3928.64				9511.4				995.044			3213.52			6000000	350000	6350000	32740.5	12800	45540.5
Guinea-Bissau	05 May	1997	1.18469	583.669	0.7416	0.643911	1	26	29359.1	20	16	3381.44	20		6133.14	8800		270		9810.75	4000		202.5	3928.64				9511.4				995.044			3213.52			6000000	350000	6350000	32740.5	12800	45540.5
Guinea-Bissau	06 June	1997	1.18469	583.669	0.7416	0.643911	1	37	41780.3	20	52	10989.7	20		6133.14	9600		274		9810.75	3000		206.5	3928.64				9511.4				995.044			3213.52			8500000	500000	9000000	52769.9	12600	65369.9
Guinea-Bissau	07 July	1997	1.18469	583.669	0.7416	0.643911	1	37	41780.3	20	52	10989.7	20		6133.14	9600		274		9810.75	3000		206.5	3928.64				9511.4				995.044			3213.52			8500000	500000	9000000	52769.9	12600	65369.9
Guinea-Bissau	08 August	1997	1.18469	583.669	0.7416	0.643911	1	37	41780.3	20	52	10989.7	20		6133.14	9600		274		9810.75	3000		206.5	3928.64				9511.4				995.044			3213.52			8500000	500000	9000000	52769.9	12600	65369.9
Guinea-Bissau	09 September	1997	1.18469	583.669	0.7416	0.643911	1	37	41780.3	20	52	10989.7	20		6133.14	9600		274		9810.75	3000		206.5	3928.64				9511.4				995.044			3213.52			8500000	500000	9000000	52769.9	12600	65369.9
Guinea-Bissau	10 October	1997	1.18469	583.669	0.7416	0.643911	1	37	41780.3	20	52	10989.7	20		6133.14	9600		274		9810.75	3000		206.5	3928.64				9511.4				995.044			3213.52			8500000	500000	9000000	52769.9	12600	65369.9
Guinea-Bissau	11 November	1997	1.18469	583.669	0.7416	0.643911	1	37	41780.3	20	52	10989.7	20		6133.14	9600		274		9810.75	3000		206.5	3928.64				9511.4				995.044			3213.52			8500000	500000	9000000	52769.9	12600	65369.9
Guinea-Bissau	12 December	1997	1.18469	583.669	0.7416	0.643911	1	37	41780.3	20	52	10989.7	20		6133.14	9600		274		9810.75	3000		206.5	3928.64				9511.4				995.044			3213.52			8500000	500000	9000000	52769.9	12600	65369.9
Guinea-Bissau	01 January	1998	1.30132	589.952	0.757593	0.695512	1	37	42390.5	20	52	11302.9	20		3718.2	9600		274		10602.4	3000		206.5	3918.15				9166.46				983.815			2965.79			8500000	500000	9000000	53693.3	12600	66293.3
Guinea-Bissau	02 February	1998	1.30132	589.952	0.757593	0.695512	1	37	42390.5	20	52	11302.9	20		3718.2	9600		274		10602.4	3000		206.5	3918.15				9166.46				983.815			2965.79			8500000	500000	9000000	53693.3	12600	66293.3
Guinea-Bissau	03 March	1998	1.30132	589.952	0.757593	0.695512	1	37	42390.5	20	52	11302.9	20		3718.2	9600		274		10602.4	3000		206.5	3918.15				9166.46				983.815			2965.79			8500000	500000	9000000	53693.3	12600	66293.3
Guinea-Bissau	04 April	1998	1.30132	589.952	0.757593	0.695512	1	37	42390.5	20	52	11302.9	20		3718.2	9600		274		10602.4	3000		206.5	3918.15				9166.46				983.815			2965.79			8500000	500000	9000000	53693.3	12600	66293.3
Guinea-Bissau	05 May	1998	1.30132	589.952	0.757593	0.695512	1	37	42390.5	20	52	11302.9	20		3718.2	9600		274		10602.4	3000		206.5	3918.15				9166.46				983.815			2965.79			8500000	500000	9000000	53693.3	12600	66293.3
Guinea-Bissau	06 June	1998	1.30132	589.952	0.757593	0.695512	1	37	42390.5	20	52	11302.9	20		3718.2	9600		274		10602.4	3000		206.5	3918.15				9166.46				983.815			2965.79			8500000	500000	9000000	53693.3	12600	66293.3
Guinea-Bissau	07 July	1998	1.30132	589.952	0.757593	0.695512	1	37	42390.5	20	52	11302.9	20		3718.2	9600		274		10602.4	3000		206.5	3918.15				9166.46				983.815			2965.79			8500000	500000	9000000	53693.3	12600	66293.3
Guinea-Bissau	08 August	1998	1.30132	589.952	0.757593	0.695512	1	37	42390.5	20	52	11302.9	20		3718.2	9600		274		10602.4	3000		206.5	3918.15				9166.46				983.815			2965.79			8500000	500000	9000000	53693.3	12600	66293.3
Guinea-Bissau	09 September	1998	1.30132	589.952	0.757593	0.695512	1	37	42390.5	20	52	11302.9	20		3718.2	9600		274		10602.4	3000		206.5	3918.15				9166.46				983.815			2965.79			8500000	500000	9000000	53693.3	12600	66293.3
Guinea-Bissau	10 October	1998	1.30132	589.952	0.757593	0.695512	1	37	42390.5	20	52	11302.9	20		3718.2	9600		274		10602.4	3000		206.5	3918.15				9166.46				983.815			2965.79			8500000	500000	9000000	53693.3	12600	66293.3
Guinea-Bissau	11 November	1998	1.30132	589.952	0.757593	0.695512	1	37	42390.5	20	52	11302.9	20		3718.2	9600		274		10602.4	3000		206.5	3918.15				9166.46				983.815			2965.79			8500000	500000	9000000	53693.3	12600	66293.3
Guinea-Bissau	12 December	1998	1.30132	589.952	0.757593	0.695512	1	37	42390.5	20	52	11302.9	20		3718.2	9600		274		10602.4	3000		206.5	3918.15				9166.46				983.815			2965.79			8500000	500000	9000000	53693.3	12600	66293.3
Guinea-Bissau	01 January	1999	1.23612	615.699	0.76963	0.681002	1	37	43009.6	20	52	11625	20		3932.86	9600		274		11722	3000		206.5	3739.15				9152.21				800.889			2613.38			8500000	500000	9000000	54634.6	12600	67234.6
Guinea-Bissau	02 February	1999	1.23612	615.699	0.76963	0.681002	1	37	43009.6	20	52	11625	20		3932.86	9600		274		11722	3000		206.5	3739.15				9152.21				800.889			2613.38			8500000	500000	9000000	54634.6	12600	67234.6
Guinea-Bissau	03 March	1999	1.23612	615.699	0.76963	0.681002	1	37	43009.6	20	52	11625	20		3932.86	9600		274		11722	3000		206.5	3739.15				9152.21				800.889			2613.38			8500000	500000	9000000	54634.6	12600	67234.6
Guinea-Bissau	04 April	1999	1.23612	615.699	0.76963	0.681002	1	37	43009.6	20	52	11625	20		3932.86	9600		274		11722	3000		206.5	3739.15				9152.21				800.889			2613.38			8500000	500000	9000000	54634.6	12600	67234.6
Guinea-Bissau	05 May	1999	1.23612	615.699	0.76963	0.681002	1	37	43009.6	20	52	11625	20		3932.86	9600		274		11722	3000		206.5	3739.15				9152.21				800.889			2613.38			8500000	500000	9000000	54634.6	12600	67234.6
Guinea-Bissau	06 June	1999	1.23612	615.699	0.76963	0.681002	1	37	43009.6	20	52	11625	20		3932.86	9600		274		11722	3000		206.5	3739.15				9152.21				800.889			2613.38			8500000	500000	9000000	54634.6	12600	67234.6
Guinea-Bissau	07 July	1999	1.23612	615.699	0.76963	0.681002	1	37	43009.6	20	52	11625	20		3932.86	9600		274		11722	3000		206.5	3739.15				9152.21				800.889			2613.38			8500000	500000	9000000	54634.6	12600	67234.6
Guinea-Bissau	08 August	1999	1.23612	615.699	0.76963	0.681002	1	37	43009.6	20	52	11625	20		3932.86	9600		274		11722	3000		206.5	3739.15				9152.21				800.889			2613.38			8500000	500000	9000000	54634.6	12600	67234.6
Guinea-Bissau	09 September	1999	1.23612	615.699	0.76963	0.681002	1	37	43009.6	20	52	11625	20		3932.86	9600		274		11722	3000		206.5	3739.15				9152.21				800.889			2613.38			8500000	500000	9000000	54634.6	12600	67234.6
Guinea-Bissau	10 October	1999	1.23612	615.699	0.76963	0.681002	1	37	43009.6	20	52	11625	20		3932.86	9600		274		11722	3000		206.5	3739.15				9152.21				800.889			2613.38			8500000	500000	9000000	54634.6	12600	67234.6
Guinea-Bissau	11 November	1999	1.23612	615.699	0.76963	0.681002	1	37	43009.6	20	52	11625	20		3932.86	9600		274		11722	3000		206.5	3739.15				9152.21				800.889			2613.38			8500000	500000	9000000	54634.6	12600	67234.6
Guinea-Bissau	12 December	1999	1.23612	615.699	0.76963	0.681002	1	37	43009.6	20	52	11625	20		3932.86	9600		274		11722	3000		206.5	3739.15				9152.21				800.889			2613.38			8500000	500000	9000000	54634.6	12600	67234.6
Guinea-Bissau	01 January	2000	1.27094	711.976	0.780574	0.739815	1	37	43637.8	20	52	11956.3	20		3461.93	9600		274		10728.2	3000		206.5	3366.84				7987.02				1032.78			1048.84			8500000	500000	9000000	55594.1	12600	68194.1
Guinea-Bissau	02 February	2000	1.27094	711.976	0.780574	0.739815	1	37	43637.8	20	52	11956.3	20		3461.93	9600		274		10728.2	3000		206.5	3366.84				7987.02				1032.78			1048.84			8500000	500000	9000000	55594.1	12600	68194.1
Guinea-Bissau	03 March	2000	1.27094	711.976	0.780574	0.739815	1	37	43637.8	20	52	11956.3	20		3461.93	9600		274		10728.2	3000		206.5	3366.84				7987.02				1032.78			1048.84			8500000	500000	9000000	55594.1	12600	68194.1
Guinea-Bissau	04 April	2000	1.27094	711.976	0.780574	0.739815	1	37	43637.8	20	52	11956.3	20		3461.93	9600		274		10728.2	3000		206.5	3366.84				7987.02				1032.78			1048.84			8500000	500000	9000000	55594.1	12600	68194.1
Guinea-Bissau	05 May	2000	1.27094	711.976	0.780574	0.739815	1	37	43637.8	20	52	11956.3	20		3461.93	9600		274		10728.2	3000		206.5	3366.84				7987.02				1032.78			1048.84			8500000	500000	9000000	55594.1	12600	68194.1
Guinea-Bissau	06 June	2000	1.27094	711.976	0.780574	0.739815	1	37	43637.8	20	52	11956.3	20		3461.93	9600		274		10728.2	3000		206.5	3366.84				7987.02				1032.78			1048.84			8500000	500000	9000000	55594.1	12600	68194.1
Guinea-Bissau	07 July	2000	1.27094	711.976	0.780574	0.739815	1	37	43637.8	20	52	11956.3	20		3461.93	9600		274		10728.2	3000		206.5	3366.84				7987.02				1032.78			1048.84			8500000	500000	9000000	55594.1	12600	68194.1
Guinea-Bissau	08 August	2000	1.27094	711.976	0.780574	0.739815	1	37	43637.8	20	52	11956.3	20		3461.93	9600		274		10728.2	3000		206.5	3366.84				7987.02				1032.78			1048.84			8500000	500000	9000000	55594.1	12600	68194.1
Guinea-Bissau	09 September	2000	1.27094	711.976	0.780574	0.739815	1	37	43637.8	20	52	11956.3	20		3461.93	9600		274		10728.2	3000		206.5	3366.84				7987.02				1032.78			1048.84			8500000	500000	9000000	55594.1	12600	68194.1
Guinea-Bissau	10 October	2000	1.27094	711.976	0.780574	0.739815	1	37	43637.8	20	52	11956.3	20		3461.93	9600		274		10728.2	3000		206.5	3366.84				7987.02				1032.78			1048.84			8500000	500000	9000000	55594.1	12600	68194.1
Guinea-Bissau	11 November	2000	1.27094	711.976	0.780574	0.739815	1	37	43637.8	20	52	11956.3	20		3461.93	9600		274		10728.2	3000		206.5	3366.84				7987.02				1032.78			1048.84			8500000	500000	9000000	55594.1	12600	68194.1
Guinea-Bissau	12 December	2000	1.27094	711.976	0.780574	0.739815	1	37	43637.8	20	52	11956.3	20		3461.93	9600		274		10728.2	3000		206.5	3366.84				7987.02				1032.78			1048.84			8500000	500000	9000000	55594.1	12600	68194.1
Guinea-Bissau	01 January	2001	1.09232	733.039	0.798672	0.764585	1	37	44275.2	20	52	12297	20		2824.15	9600		274		9280.01	3000		206.5	3046.7				5455.76				941.685			2342.17			8500000	500000	9000000	56572.2	12600	69172.2
Guinea-Bissau	02 February	2001	1.09232	733.039	0.798672	0.764585	1	37	44275.2	20	52	12297	20		2824.15	9600		274		9280.01	3000		206.5	3046.7				5455.76				941.685			2342.17			8500000	500000	9000000	56572.2	12600	69172.2
Guinea-Bissau	03 March	2001	1.09232	733.039	0.798672	0.764585	1	37	44275.2	20	52	12297	20		2824.15	9600		274		9280.01	3000		206.5	3046.7				5455.76				941.685			2342.17			8500000	500000	9000000	56572.2	12600	69172.2
Guinea-Bissau	04 April	2001	1.09232	733.039	0.798672	0.764585	1	37	44275.2	20	52	12297	20		2824.15	9600		274		9280.01	3000		206.5	3046.7				5455.76				941.685			2342.17			8500000	500000	9000000	56572.2	12600	69172.2
Guinea-Bissau	05 May	2001	1.09232	733.039	0.798672	0.764585	1	37	44275.2	20	52	12297	20		2824.15	9600		274		9280.01	3000		206.5	3046.7				5455.76				941.685			2342.17			8500000	500000	9000000	56572.2	12600	69172.2
Guinea-Bissau	06 June	2001	1.09232	733.039	0.798672	0.764585	1	40	47865	25	35	8276.83	20		2824.15	9600		289		9280.01	2800		218	3046.7				5455.76				941.685			2342.17			9000000	1000000	10000000	56141.9	12400	68541.9
Guinea-Bissau	07 July	2001	1.09232	733.039	0.798672	0.764585	1	40	47865	25	35	8276.83	20		2824.15	9600		289		9280.01	2800		218	3046.7				5455.76				941.685			2342.17			9000000	1000000	10000000	56141.9	12400	68541.9
Guinea-Bissau	08 August	2001	1.09232	733.039	0.798672	0.764585	1	40	47865	25	35	8276.83	20		2824.15	9600		289		9280.01	2800		218	3046.7				5455.76				941.685			2342.17			9000000	1000000	10000000	56141.9	12400	68541.9
Guinea-Bissau	09 September	2001	1.09232	733.039	0.798672	0.764585	1	40	47865	25	35	8276.83	20		2824.15	9600		289		9280.01	2800		218	3046.7				5455.76				941.685			2342.17			9000000	1000000	10000000	56141.9	12400	68541.9
Guinea-Bissau	10 October	2001	1.09232	733.039	0.798672	0.764585	1	40	47865	25	35	8276.83	20		2824.15	9600		289		9280.01	2800		218	3046.7				5455.76				941.685			2342.17			9000000	1000000	10000000	56141.9	12400	68541.9
Guinea-Bissau	11 November	2001	1.09232	733.039	0.798672	0.764585	1	40	47865	25	35	8276.83	20		2824.15	9600		289		9280.01	2800		218	3046.7				5455.76				941.685			2342.17			9000000	1000000	10000000	56141.9	12400	68541.9
Guinea-Bissau	12 December	2001	1.09232	733.039	0.798672	0.764585	1	40	47865	25	35	8276.83	20		2824.15	9600		289		9280.01	2800		218	3046.7				5455.76				941.685			2342.17			9000000	1000000	10000000	56141.9	12400	68541.9
Guinea-Bissau	01 January	2002	1.17044	696.988	0.816287	0.789817	1	40	48564.1	25	35	8512.71	20		4170.9	9600		289		10992.5	2800		218	3323.19				7342.68				1316.56			1871.16			9000000	1000000	10000000	57076.9	12400	69476.9
Guinea-Bissau	02 February	2002	1.17044	696.988	0.816287	0.789817	1	40	48564.1	25	35	8512.71	20		4170.9	9600		289		10992.5	2800		218	3323.19				7342.68				1316.56			1871.16			9000000	1000000	10000000	57076.9	12400	69476.9
Guinea-Bissau	03 March	2002	1.17044	696.988	0.816287	0.789817	1	40	48564.1	25	35	8512.71	20		4170.9	9600		289		10992.5	2800		218	3323.19				7342.68				1316.56			1871.16			9000000	1000000	10000000	57076.9	12400	69476.9
Guinea-Bissau	04 April	2002	1.17044	696.988	0.816287	0.789817	1	40	48564.1	25	35	8512.71	20		4170.9	9600		289		10992.5	2800		218	3323.19				7342.68				1316.56			1871.16			9000000	1000000	10000000	57076.9	12400	69476.9
Guinea-Bissau	05 May	2002	1.17044	696.988	0.816287	0.789817	1	40	48564.1	25	35	8512.71	20		4170.9	9600		289		10992.5	2800		218	3323.19				7342.68				1316.56			1871.16			9000000	1000000	10000000	57076.9	12400	69476.9
Guinea-Bissau	06 June	2002	1.17044	696.988	0.816287	0.789817	1	40	48564.1	25	35	8512.71	20		4170.9	9600		289		10992.5	2800		218	3323.19				7342.68				1316.56			1871.16			9000000	1000000	10000000	57076.9	12400	69476.9
Guinea-Bissau	07 July	2002	1.17044	696.988	0.816287	0.789817	1	40	48564.1	25	35	8512.71	20		4170.9	9600		289		10992.5	2800		218	3323.19				7342.68				1316.56			1871.16			9000000	1000000	10000000	57076.9	12400	69476.9
Guinea-Bissau	08 August	2002	1.17044	696.988	0.816287	0.789817	1	40	48564.1	25	35	8512.71	20		4170.9	9600		289		10992.5	2800		218	3323.19				7342.68				1316.56			1871.16			9000000	1000000	10000000	57076.9	12400	69476.9
Guinea-Bissau	09 September	2002	1.17044	696.988	0.816287	0.789817	1	40	48564.1	25	35	8512.71	20		4170.9	9600		289		10992.5	2800		218	3323.19				7342.68				1316.56			1871.16			9000000	1000000	10000000	57076.9	12400	69476.9
Guinea-Bissau	10 October	2002	1.17044	696.988	0.816287	0.789817	1	40	48564.1	25	35	8512.71	20		4170.9	9600		289		10992.5	2800		218	3323.19				7342.68				1316.56			1871.16			9000000	1000000	10000000	57076.9	12400	69476.9
Guinea-Bissau	11 November	2002	1.17044	696.988	0.816287	0.789817	1	40	48564.1	25	35	8512.71	20		4170.9	9600		289		10992.5	2800		218	3323.19				7342.68				1316.56			1871.16			9000000	1000000	10000000	57076.9	12400	69476.9
Guinea-Bissau	12 December	2002	1.17044	696.988	0.816287	0.789817	1	40	48564.1	25	35	8512.71	20		4170.9	9600		289		10992.5	2800		218	3323.19				7342.68				1316.56			1871.16			9000000	1000000	10000000	57076.9	12400	69476.9
Guinea-Bissau	01 January	2003	1.14815	581.2	0.829114	0.762153	1	40	49273.5	25	35	8755.31	20		2840.62	9600		289		11959.8	2800		218	3856.97				7119.18				1832.49			2212.99			9000000	1000000	10000000	58028.8	12400	70428.8
Guinea-Bissau	02 February	2003	1.14815	581.2	0.829114	0.762153	1	40	49273.5	25	35	8755.31	20		2840.62	9600		289		11959.8	2800		218	3856.97				7119.18				1832.49			2212.99			9000000	1000000	10000000	58028.8	12400	70428.8
Guinea-Bissau	03 March	2003	1.14815	581.2	0.829114	0.762153	1	40	49273.5	25	35	8755.31	20		2840.62	9600		289		11959.8	2800		218	3856.97				7119.18				1832.49			2212.99			9000000	1000000	10000000	58028.8	12400	70428.8
Guinea-Bissau	04 April	2003	1.14815	581.2	0.829114	0.762153	1	40	49273.5	25	35	8755.31	20		2840.62	9600		289		11959.8	2800		218	3856.97				7119.18				1832.49			2212.99			9000000	1000000	10000000	58028.8	12400	70428.8
Guinea-Bissau	05 May	2003	1.14815	581.2	0.829114	0.762153	1	40	49273.5	25	35	8755.31	20		2840.62	9600		289		11959.8	2800		218	3856.97				7119.18				1832.49			2212.99			9000000	1000000	10000000	58028.8	12400	70428.8
Guinea-Bissau	06 June	2003	1.14815	581.2	0.829114	0.762153	1	40	49273.5	25	35	8755.31	20		2840.62	9600		289		11959.8	2800		218	3856.97				7119.18				1832.49			2212.99			9000000	1000000	10000000	58028.8	12400	70428.8
Guinea-Bissau	07 July	2003	1.14815	581.2	0.829114	0.762153	1	40	49273.5	25	35	8755.31	20		2840.62	9600		289		11959.8	2800		218	3856.97				7119.18				1832.49			2212.99			9000000	1000000	10000000	58028.8	12400	70428.8
Guinea-Bissau	08 August	2003	1.14815	581.2	0.829114	0.762153	1	40	49273.5	25	35	8755.31	20		2840.62	9600		289		11959.8	2800		218	3856.97				7119.18				1832.49			2212.99			9000000	1000000	10000000	58028.8	12400	70428.8
Guinea-Bissau	09 September	2003	1.14815	581.2	0.829114	0.762153	1	40	49273.5	25	35	8755.31	20		2840.62	9600		289		11959.8	2800		218	3856.97				7119.18				1832.49			2212.99			9000000	1000000	10000000	58028.8	12400	70428.8
Guinea-Bissau	10 October	2003	1.14815	581.2	0.829114	0.762153	1	40	49273.5	25	35	8755.31	20		2840.62	9600		289		11959.8	2800		218	3856.97				7119.18				1832.49			2212.99			9000000	1000000	10000000	58028.8	12400	70428.8
Guinea-Bissau	11 November	2003	1.14815	581.2	0.829114	0.762153	1	40	49273.5	25	35	8755.31	20		2840.62	9600		289		11959.8	2800		218	3856.97				7119.18				1832.49			2212.99			9000000	1000000	10000000	58028.8	12400	70428.8
Guinea-Bissau	12 December	2003	1.14815	581.2	0.829114	0.762153	1	40	49273.5	25	35	8755.31	20		2840.62	9600		289		11959.8	2800		218	3856.97				7119.18				1832.49			2212.99			9000000	1000000	10000000	58028.8	12400	70428.8
Guinea-Bissau	01 January	2004	0.97173	528.285	0.844758	0.768885	1	40	49993.1	25	35	9004.82	20		4243.81	9600		289		14395.9	2800		218	3728.18				6546.38				1393.02			2681.6			9000000	1000000	10000000	58997.9	12400	71397.9
Guinea-Bissau	02 February	2004	0.97173	528.285	0.844758	0.768885	1	40	49993.1	25	35	9004.82	20		4243.81	9600		289		14395.9	2800		218	3728.18				6546.38				1393.02			2681.6			9000000	1000000	10000000	58997.9	12400	71397.9
Guinea-Bissau	03 March	2004	0.97173	528.285	0.844758	0.768885	1	40	49993.1	25	35	9004.82	20		4243.81	9600		289		14395.9	2800		218	3728.18				6546.38				1393.02			2681.6			9000000	1000000	10000000	58997.9	12400	71397.9
Guinea-Bissau	04 April	2004	0.97173	528.285	0.844758	0.768885	1	40	49993.1	25	35	9004.82	20		4243.81	9600		289		14395.9	2800		218	3728.18				6546.38				1393.02			2681.6			9000000	1000000	10000000	58997.9	12400	71397.9
Guinea-Bissau	05 May	2004	0.97173	528.285	0.844758	0.768885	1	40	49993.1	25	35	9004.82	20		4243.81	9600		289		14395.9	2800		218	3728.18				6546.38				1393.02			2681.6			9000000	1000000	10000000	58997.9	12400	71397.9
Guinea-Bissau	06 June	2004	0.97173	528.285	0.844758	0.768885	1	40	49993.1	25	35	9004.82	20		4243.81	9600		289		14395.9	2800		218	3728.18				6546.38				1393.02			2681.6			9500000	1000000	10500000	58997.9	12400	71397.9
Guinea-Bissau	07 July	2004	0.97173	528.285	0.844758	0.768885	1	40	49993.1	25	35	9004.82	20		4243.81	9600		289		14395.9	2800		218	3728.18				6546.38				1393.02			2681.6			9500000	1000000	10500000	58997.9	12400	71397.9
Guinea-Bissau	08 August	2004	0.97173	528.285	0.844758	0.768885	1	40	49993.1	25	35	9004.82	20		4243.81	9600		289		14395.9	2800		218	3728.18				6546.38				1393.02			2681.6			9500000	1000000	10500000	58997.9	12400	71397.9
Guinea-Bissau	09 September	2004	0.97173	528.285	0.844758	0.768885	1	40	49993.1	25	35	9004.82	20		4243.81	9600		289		14395.9	2800		218	3728.18				6546.38				1393.02			2681.6			9500000	1000000	10500000	58997.9	12400	71397.9
Guinea-Bissau	10 October	2004	0.97173	528.285	0.844758	0.768885	1	40	49993.1	25	35	9004.82	20		4243.81	9600		289		14395.9	2800		218	3728.18				6546.38				1393.02			2681.6			9500000	1000000	10500000	58997.9	12400	71397.9
Guinea-Bissau	11 November	2004	0.97173	528.285	0.844758	0.768885	1	40	49993.1	25	35	9004.82	20		4243.81	9600		289		14395.9	2800		218	3728.18				6546.38				1393.02			2681.6			9500000	1000000	10500000	58997.9	12400	71397.9
Guinea-Bissau	12 December	2004	0.97173	528.285	0.844758	0.768885	1	40	49993.1	25	35	9004.82	20		4243.81	9600		289		14395.9	2800		218	3728.18				6546.38				1393.02			2681.6			9500000	1000000	10500000	58997.9	12400	71397.9
Guinea-Bissau	01 January	2005	0.738052	527.468	0.862254	0.794483	1	40	50723.3	25	35	9261.45	20		1750.86	9600		289		12033.2	2800		218	2817.76				6707.28				445.693			4955.38			9500000	1000000	10500000	59984.8	12400	72384.8
Guinea-Bissau	02 February	2005	0.738052	527.468	0.862254	0.794483	1	40	50723.3	25	35	9261.45	20		1750.86	9600		289		12033.2	2800		218	2817.76				6707.28				445.693			4955.38			9500000	1000000	10500000	59984.8	12400	72384.8
Guinea-Bissau	03 March	2005	0.738052	527.468	0.862254	0.794483	1	40	50723.3	25	35	9261.45	20		1750.86	9600		289		12033.2	2800		218	2817.76				6707.28				445.693			4955.38			9500000	1000000	10500000	59984.8	12400	72384.8
Guinea-Bissau	04 April	2005	0.738052	527.468	0.862254	0.794483	1	40	50723.3	25	35	9261.45	20		1750.86	9600		289		12033.2	2800		218	2817.76				6707.28				445.693			4955.38			9500000	1000000	10500000	59984.8	12400	72384.8
Guinea-Bissau	05 May	2005	0.738052	527.468	0.862254	0.794483	1	40	50723.3	25	35	9261.45	20		1750.86	9600		289		12033.2	2800		218	2817.76				6707.28				445.693			4955.38			9500000	1000000	10500000	59984.8	12400	72384.8
Guinea-Bissau	06 June	2005	0.738052	527.468	0.862254	0.794483	1	40	50723.3	25	35	9261.45	20		1750.86	9600		289		12033.2	2800		218	2817.76				6707.28				445.693			4955.38			9500000	1000000	10500000	59984.8	12400	72384.8
Guinea-Bissau	07 July	2005	0.738052	527.468	0.862254	0.794483	1	40	50723.3	25	35	9261.45	20		1750.86	9600		289		12033.2	2800		218	2817.76				6707.28				445.693			4955.38			9500000	1000000	10500000	59984.8	12400	72384.8
Guinea-Bissau	08 August	2005	0.738052	527.468	0.862254	0.794483	1	40	50723.3	25	35	9261.45	20		1750.86	9600		289		12033.2	2800		218	2817.76				6707.28				445.693			4955.38			9500000	1000000	10500000	59984.8	12400	72384.8
Guinea-Bissau	09 September	2005	0.738052	527.468	0.862254	0.794483	1	40	50723.3	25	35	9261.45	20		1750.86	9600		289		12033.2	2800		218	2817.76				6707.28				445.693			4955.38			9500000	1000000	10500000	59984.8	12400	72384.8
Guinea-Bissau	10 October	2005	0.738052	527.468	0.862254	0.794483	1	40	50723.3	25	35	9261.45	20		1750.86	9600		289		12033.2	2800		218	2817.76				6707.28				445.693			4955.38			9500000	1000000	10500000	59984.8	12400	72384.8
Guinea-Bissau	11 November	2005	0.738052	527.468	0.862254	0.794483	1	40	50723.3	25	35	9261.45	20		1750.86	9600		289		12033.2	2800		218	2817.76				6707.28				445.693			4955.38			9500000	1000000	10500000	59984.8	12400	72384.8
Guinea-Bissau	12 December	2005	0.738052	527.468	0.862254	0.794483	1	40	50723.3	25	35	9261.45	20		1750.86	9600		289		12033.2	2800		218	2817.76				6707.28				445.693			4955.38			9500000	1000000	10500000	59984.8	12400	72384.8
Guinea-Bissau	01 January	2006	0.764877	522.89	0.882796	0.810013	1	40	51464.2	25	35	9525.38	20		1726.63	9600		289		12012.2	2800		218	9003.63				6432.48				570.152			4487.29			9500000	1000000	10500000	60989.5	12400	73389.5
Guinea-Bissau	02 February	2006	0.764877	522.89	0.882796	0.810013	1	40	51464.2	25	35	9525.38	20		1726.63	9600		289		12012.2	2800		218	9003.63				6432.48				570.152			4487.29			9500000	1000000	10500000	60989.5	12400	73389.5
Guinea-Bissau	03 March	2006	0.764877	522.89	0.882796	0.810013	1	40	51464.2	25	35	9525.38	20		1726.63	9600		289		12012.2	2800		218	9003.63				6432.48				570.152			4487.29			9500000	1000000	10500000	60989.5	12400	73389.5
Guinea-Bissau	04 April	2006	0.764877	522.89	0.882796	0.810013	1	40	51464.2	25	35	9525.38	20		1726.63	9600		289		12012.2	2800		218	9003.63				6432.48				570.152			4487.29			9500000	1000000	10500000	60989.5	12400	73389.5
Guinea-Bissau	05 May	2006	0.764877	522.89	0.882796	0.810013	1	40	51464.2	25	35	9525.38	20		1726.63	9600		289		12012.2	2800		218	9003.63				6432.48				570.152			4487.29			9500000	1000000	10500000	60989.5	12400	73389.5
Guinea-Bissau	06 June	2006	0.764877	522.89	0.882796	0.810013	1	40	51464.2	25	31	8436.77	25		1726.63	4400		289		12012.2	4400		218	9003.63				6432.48				570.152			4487.29			7260000	1000000	8260000	59900.9	8800	68700.9
Guinea-Bissau	07 July	2006	0.764877	522.89	0.882796	0.810013	1	40	51464.2	25	31	8436.77	25		1726.63	4400		289		12012.2	4400		218	9003.63				6432.48				570.152			4487.29			7260000	1000000	8260000	59900.9	8800	68700.9
Guinea-Bissau	08 August	2006	0.764877	522.89	0.882796	0.810013	1	40	51464.2	25	31	8436.77	25		1726.63	4400		289		12012.2	4400		218	9003.63				6432.48				570.152			4487.29			7260000	1000000	8260000	59900.9	8800	68700.9
Guinea-Bissau	09 September	2006	0.764877	522.89	0.882796	0.810013	1	40	51464.2	25	31	8436.77	25		1726.63	4400		289		12012.2	4400		218	9003.63				6432.48				570.152			4487.29			7260000	1000000	8260000	59900.9	8800	68700.9
Guinea-Bissau	10 October	2006	0.764877	522.89	0.882796	0.810013	1	40	51464.2	25	31	8436.77	25		1726.63	4400		289		12012.2	4400		218	9003.63				6432.48				570.152			4487.29			7260000	1000000	8260000	59900.9	8800	68700.9
Guinea-Bissau	11 November	2006	0.764877	522.89	0.882796	0.810013	1	40	51464.2	25	31	8436.77	25		1726.63	4400		289		12012.2	4400		218	9003.63				6432.48				570.152			4487.29			7260000	1000000	8260000	59900.9	8800	68700.9
Guinea-Bissau	12 December	2006	0.764877	522.89	0.882796	0.810013	1	40	51464.2	25	31	8436.77	25		1726.63	4400		289		12012.2	4400		218	9003.63				6432.48				570.152			4487.29			7260000	1000000	8260000	59900.9	8800	68700.9
Guinea-Bissau	01 January	2007	0.863924	479.267	0.90406	0.847415	1	40	52215.8	25	31	8677.2	25		1772.19	4400		289			4400		218															7260000	1000000	8260000	60893	8800	69693
Guinea-Bissau	02 February	2007	0.863924	479.267	0.90406	0.847415	1	40	52215.8	25	31	8677.2	25		1772.19	4400		289			4400		218															7260000	1000000	8260000	60893	8800	69693
Guinea-Bissau	03 March	2007	0.863924	479.267	0.90406	0.847415	1	40	52215.8	25	31	8677.2	25		1772.19	4400		289			4400		218															7260000	1000000	8260000	60893	8800	69693
Guinea-Bissau	04 April	2007	0.863924	479.267	0.90406	0.847415	1	40	52215.8	25	31	8677.2	25		1772.19	4400		289			4400		218															7260000	1000000	8260000	60893	8800	69693
Guinea-Bissau	05 May	2007	0.863924	479.267	0.90406	0.847415	1	40	52215.8	25	31	8677.2	25		1772.19	4400		289			4400		218															7260000	1000000	8260000	60893	8800	69693
Guinea-Bissau	06 June	2007	0.863924	479.267	0.90406	0.847415	1	23	30024.1	35	14	3918.74	25		1772.19	4400		319			4400		241															7000000	500000	7500000	33942.8	8800	42742.8
Guinea-Bissau	07 July	2007	0.863924	479.267	0.90406	0.847415	1	23	30024.1	35	14	3918.74	25		1772.19	4400		319			4400		241															7000000	500000	7500000	33942.8	8800	42742.8
Guinea-Bissau	08 August	2007	0.863924	479.267	0.90406	0.847415	1	23	30024.1	35	14	3918.74	25		1772.19	4400		319			4400		241															7000000	500000	7500000	33942.8	8800	42742.8
Guinea-Bissau	09 September	2007	0.863924	479.267	0.90406	0.847415	1	23	30024.1	35	14	3918.74	25		1772.19	4400		319			4400		241															7000000	500000	7500000	33942.8	8800	42742.8
Guinea-Bissau	10 October	2007	0.863924	479.267	0.90406	0.847415	1	23	30024.1	35	14	3918.74	25		1772.19	4400		319			4400		241															7000000	500000	7500000	33942.8	8800	42742.8
Guinea-Bissau	11 November	2007	0.863924	479.267	0.90406	0.847415	1	23	30024.1	35	14	3918.74	25		1772.19	4400		319			4400		241															7000000	500000	7500000	33942.8	8800	42742.8
Guinea-Bissau	12 December	2007	0.863924	479.267	0.90406	0.847415	1	23	30024.1	35	14	3918.74	25		1772.19	4400		319			4400		241															7000000	500000	7500000	33942.8	8800	42742.8
Guinea-Bissau	01 January	2008	0.944328	447.805	0.924122	0.936055	1	23	30462.6	35	14	4030.42	25		1817.76	4400		319			4400		241															7000000	500000	7500000	34493	8800	43293
Guinea-Bissau	02 February	2008	0.944328	447.805	0.924122	0.936055	1	23	30462.6	35	14	4030.42	25		1817.76	4400		319			4400		241															7000000	500000	7500000	34493	8800	43293
Guinea-Bissau	03 March	2008	0.944328	447.805	0.924122	0.936055	1	23	30462.6	35	14	4030.42	25		1817.76	4400		319			4400		241															7000000	500000	7500000	34493	8800	43293
Guinea-Bissau	04 April	2008	0.944328	447.805	0.924122	0.936055	1	23	30462.6	35	14	4030.42	25		1817.76	4400		319			4400		241															7000000	500000	7500000	34493	8800	43293
Guinea-Bissau	05 May	2008	0.944328	447.805	0.924122	0.936055	1	23	30462.6	35	14	4030.42	25		1817.76	4400		319			4400		241															7000000	500000	7500000	34493	8800	43293
Guinea-Bissau	06 June	2008	0.944328	447.805	0.924122	0.936055	1	23	30462.6	35	14	4030.42	25		1817.76	4400		319			4400		241															7000000	500000	7500000	34493	8800	43293
Guinea-Bissau	07 July	2008	0.944328	447.805	0.924122	0.936055	1	23	30462.6	35	14	4030.42	25		1817.76	4400		319			4400		241															7000000	500000	7500000	34493	8800	43293
Guinea-Bissau	08 August	2008	0.944328	447.805	0.924122	0.936055	1	23	30462.6	35	14	4030.42	25		1817.76	4400		319			4400		241															7000000	500000	7500000	34493	8800	43293
Guinea-Bissau	09 September	2008	0.944328	447.805	0.924122	0.936055	1	23	30462.6	35	14	4030.42	25		1817.76	4400		319			4400		241															7000000	500000	7500000	34493	8800	43293
Guinea-Bissau	10 October	2008	0.944328	447.805	0.924122	0.936055	1	23	30462.6	35	14	4030.42	25		1817.76	4400		319			4400		241															7000000	500000	7500000	34493	8800	43293
Guinea-Bissau	11 November	2008	0.944328	447.805	0.924122	0.936055	1	23	30462.6	35	14	4030.42	25		1817.76	4400		319			4400		241															7000000	500000	7500000	34493	8800	43293
Guinea-Bissau	12 December	2008	0.944328	447.805	0.924122	0.936055	1	23	30462.6	35	14	4030.42	25		1817.76	4400		319			4400		241															7000000	500000	7500000	34493	8800	43293
Guinea-Bissau	01 January	2009	1.07281	472.186	0.956619	0.920597	1	23	30907.5	35	14	4145.28	25		1863.32	4400		319			4400		241															7000000	500000	7500000	35052.8	8800	43852.8
Guinea-Bissau	02 February	2009	1.07281	472.186	0.956619	0.920597	1	23	30907.5	35	14	4145.28	25		1863.32	4400		319			4400		241															7000000	500000	7500000	35052.8	8800	43852.8
Guinea-Bissau	03 March	2009	1.07281	472.186	0.956619	0.920597	1	23	30907.5	35	14	4145.28	25		1863.32	4400		319			4400		241															7000000	500000	7500000	35052.8	8800	43852.8
Guinea-Bissau	04 April	2009	1.07281	472.186	0.956619	0.920597	1	23	30907.5	35	14	4145.28	25		1863.32	4400		319			4400		241															7000000	500000	7500000	35052.8	8800	43852.8
Guinea-Bissau	05 May	2009	1.07281	472.186	0.956619	0.920597	1	23	30907.5	35	14	4145.28	25		1863.32	4400		319			4400		241															7000000	500000	7500000	35052.8	8800	43852.8
Guinea-Bissau	06 June	2009	1.07281	472.186	0.956619	0.920597	1	23	30907.5	35	14	4145.28	25		1863.32	4400		319			4400		241															7000000	500000	7500000	35052.8	8800	43852.8
Guinea-Bissau	07 July	2009	1.07281	472.186	0.956619	0.920597	1	23	30907.5	35	14	4145.28	25		1863.32	4400		319			4400		241															7000000	500000	7500000	35052.8	8800	43852.8
Guinea-Bissau	08 August	2009	1.07281	472.186	0.956619	0.920597	1	23	30907.5	35	14	4145.28	25		1863.32	4400		319			4400		241															7000000	500000	7500000	35052.8	8800	43852.8
Guinea-Bissau	09 September	2009	1.07281	472.186	0.956619	0.920597	1	23	30907.5	35	14	4145.28	25		1863.32	4400		319			4400		241															7000000	500000	7500000	35052.8	8800	43852.8
Guinea-Bissau	10 October	2009	1.07281	472.186	0.956619	0.920597	1	23	30907.5	35	14	4145.28	25		1863.32	4400		319			4400		241															7000000	500000	7500000	35052.8	8800	43852.8
Guinea-Bissau	11 November	2009	1.07281	472.186	0.956619	0.920597	1	23	30907.5	35	14	4145.28	25		1863.32	4400		319			4400		241															7000000	500000	7500000	35052.8	8800	43852.8
Guinea-Bissau	12 December	2009	1.07281	472.186	0.956619	0.920597	1	23	30907.5	35	14	4145.28	25		1863.32	4400		319			4400		241															7000000	500000	7500000	35052.8	8800	43852.8
Guinea-Bissau	01 January	2010	1.35173	495.277	0.958046	0.943777	1	23	31359	35	14	4263.41	25		1908.88	4400		319			4400		241															7000000	500000	7500000	35622.4	8800	44422.4
Guinea-Bissau	02 February	2010	1.35173	495.277	0.958046	0.943777	1	23	31359	35	14	4263.41	25		1908.88	4400		319			4400		241															7000000	500000	7500000	35622.4	8800	44422.4
Guinea-Bissau	03 March	2010	1.35173	495.277	0.958046	0.943777	1	23	31359	35	14	4263.41	25		1908.88	4400		319			4400		241															7000000	500000	7500000	35622.4	8800	44422.4
Guinea-Bissau	04 April	2010	1.35173	495.277	0.958046	0.943777	1	23	31359	35	14	4263.41	25		1908.88	4400		319			4400		241															7000000	500000	7500000	35622.4	8800	44422.4
Guinea-Bissau	05 May	2010	1.35173	495.277	0.958046	0.943777	1	23	31359	35	14	4263.41	25		1908.88	4400		319			4400		241															7000000	500000	7500000	35622.4	8800	44422.4
Guinea-Bissau	06 June	2010	1.35173	495.277	0.958046	0.943777	1	23	31359	35	14	4263.41	25		1908.88	4400		319			4400		241															7000000	500000	7500000	35622.4	8800	44422.4
Guinea-Bissau	07 July	2010	1.35173	495.277	0.958046	0.943777	1	23	31359	35	14	4263.41	25		1908.88	4400		319			4400		241															7000000	500000	7500000	35622.4	8800	44422.4
Guinea-Bissau	08 August	2010	1.35173	495.277	0.958046	0.943777	1	23	31359	35	14	4263.41	25		1908.88	4400		319			4400		241															7000000	500000	7500000	35622.4	8800	44422.4
Guinea-Bissau	09 September	2010	1.35173	495.277	0.958046	0.943777	1	23	31359	35	14	4263.41	25		1908.88	4400		319			4400		241															7000000	500000	7500000	35622.4	8800	44422.4
Guinea-Bissau	10 October	2010	1.35173	495.277	0.958046	0.943777	1	23	31359	35	14	4263.41	25		1908.88	4400		319			4400		241															7000000	500000	7500000	35622.4	8800	44422.4
Guinea-Bissau	11 November	2010	1.35173	495.277	0.958046	0.943777	1	23	31359	35	14	4263.41	25		1908.88	4400		319			4400		241															7000000	500000	7500000	35622.4	8800	44422.4
Guinea-Bissau	12 December	2010	1.35173	495.277	0.958046	0.943777	1	23	31359	35	14	4263.41	25		1908.88	4400		319			4400		241															7000000	500000	7500000	35622.4	8800	44422.4
Guinea-Bissau	01 January	2011	1.39219	471.866	0.97311	0.9914	1	23	31817	35	14	4384.91	25		1954.44	4400		319			4400		241															7000000	500000	7500000	36201.9	8800	45001.9
[truncated: 2,645 more rows]

## Sheet: Figure 4A
Active	1					Table inputed in R to produce Figure 2A
[truncated: 399 more rows]

## Sheet: Figure 4B tuna
Active	1
Non-tuna fleet capacity (GRT)	0	> Only agreements that are strictly tuna are selected
[truncated: 160 more rows]

## Sheet: Figure 4B mixed
Active	1
[truncated: 71 more rows]

## Sheet: Figure 5
Active	1
[truncated: 221 more rows]

## Sheet: Figure S3
Active	1
[truncated: 400 more rows]

[truncated: 2 more sheets: Calculations Mauritania, SCA_HID]
